# Supplementary material for: Study on aluminum nitride/addition-cure liquid silicone rubber composite for high-voltage power encapsulation
Source: PLoS One. 2021 Jun 1;16(6):e0252619. doi: 10.1371/journal.pone.0252619 (PMC8168877; doi:10.1371/journal.pone.0252619)
Supplement: S1 Data — (XLSX) [file pone.0252619.s001.xlsx]

## Sheet: Fig.2
Thermal conductivity of AlN/ALSR composites with different filler content
Weight fraction	0	0.1	0.2	0.3	0.4	0.5
Thermal conductivity(W/(m·K))	0.16	0.198	0.245	0.313	0.399	0.505

## Sheet: Fig.3
Fitting curve between breakdown strength and thickness (a), breakdown voltage and thickness(b) of pure ALSR
Thickness	Breakdown voltage(kV)	Breakdown strength(kV/mm)
0.98	33.92	34.61
1.03	34.73	33.723
1.12	36.31	32.424
1.05	34.67	33.023
1.13	37.63	33.298
1.348	39.1	29.0059
1.434	45.4	31.6597
1.437	45.8	31.872
1.58	43.1	27.2785
1.588	48	30.2267
1.8	48.97	27.2056
1.95	52.75	27.0513
2.1	56.09	26.7095
2.05	55.227	26.94
1.89	54.655	28.918
2.44	63.9207	26.197
2.59	66.2004	25.56
2.51	62.6044	24.942
2.39	60.7777	25.43
2.62	63.797	24.35
2.96	68.75	23.2264
3.05	72.94	23.9148
3.23	76.25	23.6068
3.12	77.3479	24.791
2.89	67.6838	23.42

## Sheet: Fig.4
Weibull distribution of breakdown strength
Weight fraction	Breakdown strength(kV/mm)
0	22.316
	24.13
	25.265
	25.755
	27.71
	29.905
	30.226
	30.98
	31.659
	31.871
0.1	21.166
	23.503
	23.896
	24.053
	25.296
	25.631
	26.241
	26.547
	27.115
	28.674
0.2	22.368
	22.879
	23.207
	23.433
	24.64
	24.647
	25.481
	26.712
	27.592
	28.391
0.3	20.723
	21.003
	21.935
	22.601
	23.342
	24.058
	24.649
	25.162
	26.622
	28.791
0.4	18.907
	20.026
	20.029
	21.392
	21.42
	21.639
	21.771
	23.13
	24.596
	25.847
0.5	18.175
	19.279
	20.468
	20.486
	21.393
	23.403
	23.515
	24.282
	25.218
	26.995

## Sheet: Fig.6a
Three-dimensional temperature nephogram of pure ALSR
x(mm)	y(mm)	Temperature(︒C)
0	0	26.5185
2.553	0	26.9713
5.106	0	27.7203
7.659	0	28.6097
10.212	0	29.4099
12.765	0	30.1634
15.318	0	30.882
17.871	0	31.6957
20.424	0	32.5329
22.977	0	33.4676
25.53	0	34.2633
28.083	0	35.076
30.636	0	35.6332
33.189	0	35.949
35.742	0	36.1818
38.295	0	36.3553
40.848	0	36.4737
43.401	0	36.5294
45.954	0	36.3911
48.507	0	36.0256
51.06	0	35.6657
53.613	0	35.509
56.166	0	35.3505
58.719	0	35.2871
61.272	0	35.3496
63.825	0	35.5273
66.378	0	35.8719
68.931	0	36.3131
71.484	0	36.7628
74.037	0	37.3275
76.59	0	37.8179
79.143	0	37.9935
81.696	0	38.0813
84.249	0	38.1294
86.802	0	38.1503
89.355	0	38.1361
91.908	0	38.0258
94.461	0	37.6473
97.014	0	37.044
99.567	0	36.6717
102.12	0	36.3512
104.674	0	36.0494
107.226	0	35.9572
109.779	0	35.9425
112.332	0	36.1169
114.885	0	36.3905
117.438	0	36.7194
119.991	0	37.1807
122.544	0	37.7651
125.098	0	38.0608
127.651	0	38.163
130.204	0	38.2033
132.757	0	38.2233
135.31	0	38.2308
137.863	0	38.2128
140.416	0	38.0957
142.969	0	37.6151
145.522	0	37.1542
148.075	0	36.697
150.628	0	36.3527
153.181	0	35.9882
155.734	0	35.9208
158.288	0	35.8871
160.84	0	36.0999
163.393	0	36.3063
165.946	0	36.6486
168.499	0	37.1411
171.052	0	37.5899
173.605	0	37.7617
176.158	0	37.7907
178.711	0	37.7878
181.264	0	37.7667
183.817	0	37.7349
186.37	0	37.665
188.923	0	37.4084
191.476	0	36.9759
194.029	0	36.3512
196.582	0	35.7354
199.134	0	35.3559
201.688	0	34.9029
204.241	0	34.6966
206.794	0	34.5307
209.347	0	34.5723
211.9	0	34.5687
214.453	0	34.7231
217.006	0	34.954
219.559	0	35.1304
222.112	0	35.0809
224.665	0	34.9226
227.218	0	34.67
229.771	0	34.3567
232.324	0	33.9522
234.877	0	33.4777
237.43	0	32.489
239.983	0	31.4517
242.536	0	30.2984
245.089	0	28.9992
247.642	0	28.349
0	5	28.011
2.553	5	28.8365
5.106	5	29.7187
7.659	5	30.6251
10.212	5	31.5922
12.765	5	32.4444
15.318	5	33.2936
17.871	5	34.2552
20.424	5	35.2784
22.977	5	36.5418
25.53	5	38.1793
28.083	5	39.8693
30.636	5	40.125
33.189	5	40.4904
35.742	5	40.8109
38.295	5	44.0445
40.848	5	41.244
43.401	5	41.4844
45.954	5	40.9755
48.507	5	39.8362
51.06	5	39.2517
53.613	5	38.9549
56.166	5	38.8004
58.719	5	38.7789
61.272	5	38.8597
63.825	5	39.0467
66.378	5	39.3957
68.931	5	39.9572
71.484	5	40.8239
74.037	5	42.209
76.59	5	43.1394
79.143	5	43.1274
81.696	5	43.2494
84.249	5	43.3354
86.802	5	43.3909
89.355	5	43.4248
91.908	5	43.5761
94.461	5	42.5296
97.014	5	41.1986
99.567	5	40.4656
102.12	5	40.0384
104.674	5	39.758
107.226	5	39.6521
109.779	5	39.6399
112.332	5	39.7709
114.885	5	40.0542
117.438	5	40.5953
119.991	5	41.3969
122.544	5	42.8831
125.098	5	43.3918
127.651	5	43.3661
130.204	5	43.4243
132.757	5	43.4528
135.31	5	43.4851
137.863	5	43.566
140.416	5	43.7911
142.969	5	45.5341
145.522	5	41.2335
148.075	5	40.4515
150.628	5	40.0288
153.181	5	39.7016
155.734	5	39.5951
158.288	5	39.5626
160.84	5	39.697
163.393	5	39.9823
165.946	5	40.4873
168.499	5	41.3807
171.052	5	42.7803
173.605	5	42.9418
176.158	5	42.8687
178.711	5	42.8717
181.264	5	42.8288
183.817	5	42.8245
186.37	5	42.8904
188.923	5	42.9639
191.476	5	41.5408
194.029	5	40.1196
196.582	5	39.2858
199.134	5	38.7601
201.688	5	38.3043
204.241	5	38.0339
206.794	5	37.8061
209.347	5	37.7493
211.9	5	37.772
214.453	5	38.0317
217.006	5	38.6227
219.559	5	39.6727
222.112	5	39.438
224.665	5	39.183
227.218	5	38.8494
229.771	5	38.405
232.324	5	37.9484
234.877	5	37.5935
237.43	5	36.9445
239.983	5	34.8565
242.536	5	32.9411
245.089	5	31.5354
247.642	5	30.2981
0	10	29.8155
2.553	10	30.842
5.106	10	31.9024
7.659	10	32.9625
10.212	10	34.0761
12.765	10	35.0397
15.318	10	35.9876
17.871	10	37.0711
20.424	10	38.2798
22.977	10	39.8968
25.53	10	41.9415
28.083	10	44.4161
30.636	10	45.2969
33.189	10	45.8755
35.742	10	46.3257
38.295	10	46.5673
40.848	10	46.594
43.401	10	46.4646
45.954	10	44.9528
48.507	10	43.6963
51.06	10	42.9054
53.613	10	42.5581
56.166	10	42.3982
58.719	10	42.3986
61.272	10	42.4897
63.825	10	42.6768
66.378	10	43.0501
68.931	10	43.7103
71.484	10	44.8436
74.037	10	46.4199
76.59	10	48.4848
79.143	10	48.8734
81.696	10	49.2249
84.249	10	49.4196
86.802	10	49.4241
89.355	10	49.2383
91.908	10	48.8168
94.461	10	46.8768
97.014	10	45.3884
99.567	10	44.4113
102.12	10	43.8969
104.674	10	43.5854
107.226	10	43.4693
109.779	10	43.4364
112.332	10	43.5396
114.885	10	43.8342
117.438	10	44.4779
119.991	10	45.5685
122.544	10	47.1628
125.098	10	48.8899
127.651	10	49.2431
130.204	10	49.5239
132.757	10	49.644
135.31	10	49.5874
137.863	10	49.3762
140.416	10	48.6377
142.969	10	46.8125
145.522	10	45.3586
148.075	10	44.3719
150.628	10	43.8686
153.181	10	43.5092
155.734	10	43.3825
158.288	10	43.3189
160.84	10	43.4223
163.393	10	43.7148
165.946	10	44.3274
168.499	10	45.5456
171.052	10	47.1997
173.605	10	48.4329
176.158	10	48.7259
178.711	10	48.9194
181.264	10	48.943
183.817	10	48.8009
186.37	10	48.5235
188.923	10	47.469
191.476	10	45.5765
194.029	10	44.0037
196.582	10	42.9694
199.134	10	42.3376
201.688	10	41.8192
204.241	10	41.4927
206.794	10	41.1932
209.347	10	41.0624
211.9	10	41.044
214.453	10	41.3755
217.006	10	42.2541
219.559	10	43.5301
222.112	10	44.1286
224.665	10	44.1697
227.218	10	44.0045
229.771	10	43.611
232.324	10	43.0446
234.877	10	42.4262
237.43	10	40.4513
239.983	10	37.9712
242.536	10	35.7194
245.089	10	33.9515
247.642	10	32.398
0	15	31.9619
2.553	15	33.2264
5.106	15	34.5773
7.659	15	35.9368
10.212	15	37.2848
12.765	15	38.3187
15.318	15	39.1785
17.871	15	40.1006
20.424	15	41.1186
22.977	15	42.5263
25.53	15	44.332
28.083	15	46.2535
30.636	15	46.9697
33.189	15	47.5122
35.742	15	48.0166
38.295	15	48.3629
40.848	15	48.5085
43.401	15	48.4874
45.954	15	47.7152
48.507	15	46.8896
51.06	15	46.4048
53.613	15	46.2974
56.166	15	46.3414
58.719	15	46.4779
61.272	15	46.56
63.825	15	46.5891
66.378	15	46.7176
68.931	15	47.0792
71.484	15	47.8833
74.037	15	49.0844
76.59	15	50.4121
79.143	15	50.7431
81.696	15	51.0758
84.249	15	51.3383
86.802	15	51.4517
89.355	15	51.3973
91.908	15	51.153
94.461	15	50.0145
97.014	15	48.9278
99.567	15	48.2201
102.12	15	47.9086
104.674	15	47.7572
107.226	15	47.7315
109.779	15	47.6356
112.332	15	47.5275
114.885	15	47.5446
117.438	15	47.8665
119.991	15	48.6076
122.544	15	49.7973
125.098	15	50.8373
127.651	15	51.1349
130.204	15	51.4182
132.757	15	51.6177
135.31	15	51.6638
137.863	15	51.5683
140.416	15	51.1382
142.969	15	50.0125
145.522	15	48.9296
148.075	15	48.2046
150.628	15	47.8921
153.181	15	47.6743
155.734	15	47.6044
158.288	15	47.4367
160.84	15	47.3192
163.393	15	47.3177
165.946	15	47.6027
168.499	15	48.4519
171.052	15	49.582
173.605	15	50.3274
176.158	15	50.5725
178.711	15	50.7854
181.264	15	50.893
183.817	15	50.8512
186.37	15	50.6842
188.923	15	50.0491
191.476	15	48.7551
194.029	15	47.4854
196.582	15	46.6414
199.134	15	46.1522
201.688	15	45.7323
204.241	15	45.4111
206.794	15	44.9562
209.347	15	44.5594
211.9	15	44.2173
214.453	15	44.1939
217.006	15	44.6954
219.559	15	45.4075
222.112	15	45.7187
224.665	15	45.7089
227.218	15	45.5583
229.771	15	45.2235
232.324	15	44.7378
234.877	15	44.1982
237.43	15	42.7039
239.983	15	40.2789
242.536	15	37.9313
245.089	15	35.9595
247.642	15	34.2256
0	20	34.3663
2.553	20	36.1466
5.106	20	38.2436
7.659	20	40.6277
10.212	20	42.8054
12.765	20	43.7891
15.318	20	43.9452
17.871	20	43.8027
20.424	20	43.9378
22.977	20	44.5987
25.53	20	45.6981
28.083	20	46.7779
30.636	20	47.299
33.189	20	48.0263
35.742	20	49.0297
38.295	20	49.9371
40.848	20	50.221
43.401	20	50.178
45.954	20	50.1834
48.507	20	50.1709
51.06	20	50.1951
53.613	20	50.7711
56.166	20	51.763
58.719	20	52.5911
61.272	20	52.6517
63.825	20	51.9493
66.378	20	50.943
68.931	20	50.3814
71.484	20	50.3307
74.037	20	50.6547
76.59	20	51.1045
79.143	20	51.4118
81.696	20	51.9377
84.249	20	52.7648
86.802	20	53.4174
89.355	20	53.3746
91.908	20	53.1565
94.461	20	52.9879
97.014	20	52.6186
99.567	20	52.3399
102.12	20	52.7053
104.674	20	53.4931
107.226	20	54.0355
109.779	20	53.806
112.332	20	52.7886
114.885	20	51.688
117.438	20	51.0949
119.991	20	50.9425
122.544	20	51.2544
125.098	20	51.5906
127.651	20	51.8818
130.204	20	52.448
132.757	20	53.2885
135.31	20	53.6836
137.863	20	57.7598
140.416	20	53.296
142.969	20	53.0517
145.522	20	52.5807
148.075	20	52.3872
150.628	20	52.8097
153.181	20	53.5154
155.734	20	53.8619
158.288	20	53.3951
160.84	20	52.3157
163.393	20	51.2268
165.946	20	50.6101
168.499	20	50.5593
171.052	20	50.8481
173.605	20	51.0426
176.158	20	51.305
178.711	20	51.8388
181.264	20	52.6035
183.817	20	52.7381
186.37	20	52.4903
188.923	20	52.3052
191.476	20	51.8494
194.029	20	51.113
196.582	20	50.7058
199.134	20	50.9573
201.688	20	51.3735
204.241	20	51.3567
206.794	20	50.4928
209.347	20	49.0318
211.9	20	47.6491
214.453	20	46.764
217.006	20	46.3751
219.559	20	46.2984
222.112	20	46.2971
224.665	20	46.2983
227.218	20	46.3719
229.771	20	46.4162
232.324	20	45.9184
234.877	20	45.269
237.43	20	44.4912
239.983	20	42.2439
242.536	20	39.8218
245.089	20	37.5789
247.642	20	35.6347
0	25	36.6408
2.553	25	39.0865
5.106	25	42.471
7.659	25	48.033
10.212	25	50.1841
12.765	25	50.1882
15.318	25	50.1873
17.871	25	47.6459
20.424	25	46.3624
22.977	25	46.2732
25.53	25	46.7385
28.083	25	47.5284
30.636	25	48.6603
33.189	25	50.1826
35.742	25	52.3286
38.295	25	56.186
40.848	25	57.4507
43.401	25	57.4514
45.954	25	56.7218
48.507	25	53.8694
51.06	25	53.7562
53.613	25	55.4055
56.166	25	59.4552
58.719	25	59.6371
61.272	25	59.6372
63.825	25	59.6327
66.378	25	55.2012
68.931	25	53.3037
71.484	25	52.4632
74.037	25	52.2307
76.59	25	52.5821
79.143	25	53.3825
81.696	25	54.746
84.249	25	57.0794
86.802	25	60.9075
89.355	25	61.1126
91.908	25	61.1121
94.461	25	59.5121
97.014	25	56.5958
99.567	25	56.1376
102.12	25	57.5984
104.674	25	61.0595
107.226	25	61.0629
109.779	25	61.0616
112.332	25	59.8916
114.885	25	55.8141
117.438	25	53.9607
119.991	25	52.9923
122.544	25	52.8683
125.098	25	53.236
127.651	25	54.0763
130.204	25	55.5911
132.757	25	58.1257
135.31	25	61.4876
137.863	25	61.4881
140.416	25	61.4866
142.969	25	59.6706
145.522	25	56.3884
148.075	25	56.2157
150.628	25	58.0102
153.181	25	60.7954
155.734	25	60.7975
158.288	25	60.7951
160.84	25	58.5377
163.393	25	55.0099
165.946	25	53.168
168.499	25	52.4534
171.052	25	52.3552
173.605	25	52.7127
176.158	25	53.5576
178.711	25	55.0348
181.264	25	57.5852
183.817	25	60.4907
186.37	25	60.4909
188.923	25	60.3654
191.476	25	57.9148
194.029	25	54.6645
196.582	25	54.4396
199.134	25	56.3427
201.688	25	58.1112
204.241	25	58.1117
206.794	25	58.1075
209.347	25	54.4794
211.9	25	50.9037
214.453	25	49.0164
217.006	25	48.0314
219.559	25	47.6014
222.112	25	47.6003
224.665	25	48.0453
227.218	25	49.1181
229.771	25	51.3994
232.324	25	52.8905
234.877	25	52.8876
237.43	25	52.1527
239.983	25	46.8765
242.536	25	41.6937
245.089	25	38.9098
247.642	25	36.6987
0	30	37.9492
2.553	30	40.5039
5.106	30	43.8434
7.659	30	48.6241
10.212	30	50.2069
12.765	30	50.2098
15.318	30	50.2098
17.871	30	48.6698
20.424	30	47.6698
22.977	30	47.5773
25.53	30	48.0535
28.083	30	48.9347
30.636	30	50.3715
33.189	30	52.4633
35.742	30	55.5303
38.295	30	57.4637
40.848	30	57.4644
43.401	30	57.4625
45.954	30	56.4075
48.507	30	55.171
51.06	30	55.2705
53.613	30	56.7127
56.166	30	59.5472
58.719	30	59.6591
61.272	30	59.6592
63.825	30	59.6569
66.378	30	56.5572
68.931	30	54.8512
71.484	30	54.0211
74.037	30	53.7791
76.59	30	54.2205
79.143	30	55.2845
81.696	30	57.1028
84.249	30	60.1014
86.802	30	61.1308
89.355	30	61.13
91.908	30	61.1261
94.461	30	59.3305
97.014	30	57.8484
99.567	30	57.6363
102.12	30	58.8548
104.674	30	61.083
107.226	30	61.0846
109.779	30	61.0838
112.332	30	60.3385
114.885	30	57.2575
117.438	30	55.5559
119.991	30	54.5867
122.544	30	54.4563
125.098	30	54.9385
127.651	30	56.061
130.204	30	58.047
132.757	30	60.9924
135.31	30	61.5059
137.863	30	61.5044
140.416	30	61.4993
142.969	30	59.2132
145.522	30	57.7235
148.075	30	57.7248
150.628	30	59.1089
153.181	30	60.818
155.734	30	60.8191
158.288	30	60.8176
160.84	30	59.3113
163.393	30	56.4881
165.946	30	54.7726
168.499	30	54.0133
171.052	30	53.9204
173.605	30	54.4206
176.158	30	55.596
178.711	30	57.6088
181.264	30	60.5129
183.817	30	60.5106
186.37	30	60.5081
188.923	30	60.1802
191.476	30	57.6096
194.029	30	55.9565
196.582	30	55.8244
199.134	30	57.1255
201.688	30	58.1316
204.241	30	58.1316
206.794	30	58.1289
209.347	30	55.5071
211.9	30	52.3778
214.453	30	50.4537
217.006	30	49.3735
219.559	30	48.9101
222.112	30	48.9978
224.665	30	49.7046
227.218	30	51.1866
229.771	30	52.9114
232.324	30	52.9094
234.877	30	52.9035
237.43	30	51.0812
239.983	30	46.2482
242.536	30	42.0588
245.089	30	39.2982
247.642	30	37.0713
0	35	38.5657
2.553	35	41.1115
5.106	35	44.3337
7.659	35	48.7797
10.212	35	50.2268
12.765	35	50.2295
15.318	35	50.2297
17.871	35	49.1109
20.424	35	48.4521
22.977	35	48.5732
25.53	35	49.2473
28.083	35	50.3532
30.636	35	52.1037
33.189	35	54.6109
35.742	35	57.4697
38.295	35	57.4724
40.848	35	57.4726
43.401	35	57.0522
45.954	35	55.6753
48.507	35	55.1693
51.06	35	55.5908
53.613	35	57.0308
56.166	35	59.5788
58.719	35	59.6776
61.272	35	59.6778
63.825	35	59.676
66.378	35	57.1391
68.931	35	55.7478
71.484	35	55.1266
74.037	35	55.056
76.59	35	55.688
79.143	35	57.0212
81.696	35	59.2512
84.249	35	61.1452
86.802	35	61.1453
89.355	35	61.1428
91.908	35	60.1469
94.461	35	58.4448
97.014	35	57.7423
99.567	35	57.9011
102.12	35	59.1234
104.674	35	61.1011
107.226	35	61.1026
109.779	35	61.102
112.332	35	60.4843
114.885	35	57.924
117.438	35	56.5162
119.991	35	55.75
122.544	35	55.777
125.098	35	56.4526
127.651	35	57.8536
130.204	35	60.3312
132.757	35	61.521
135.31	35	61.5205
137.863	35	61.518
140.416	35	60.031
142.969	35	58.4875
145.522	35	57.7527
148.075	35	58.0232
150.628	35	59.3376
153.181	35	60.836
155.734	35	60.8369
158.288	35	60.8357
160.84	35	59.5805
163.393	35	57.215
165.946	35	55.7737
168.499	35	55.1785
171.052	35	55.2384
173.605	35	55.9392
176.158	35	57.4062
178.711	35	59.9104
181.264	35	60.5266
183.817	35	60.525
186.37	35	60.5209
188.923	35	58.6631
191.476	35	56.7781
194.029	35	55.9465
196.582	35	56.0663
199.134	35	57.2706
201.688	35	58.1473
204.241	35	58.1473
206.794	35	58.1449
209.347	35	55.8552
211.9	35	53.0749
214.453	35	51.3202
217.006	35	50.3337
219.559	35	49.9621
222.112	35	50.188
224.665	35	51.1182
227.218	35	52.7656
229.771	35	52.9335
232.324	35	52.9283
234.877	35	52.2332
237.43	35	47.9961
239.983	35	44.3878
242.536	35	41.2434
245.089	35	38.8321
247.642	35	36.7847
0	40	38.8237
2.553	40	41.3577
5.106	40	44.5244
7.659	40	48.8416
10.212	40	50.2404
12.765	40	50.2432
15.318	40	50.2437
17.871	40	49.4063
20.424	40	49.0358
22.977	40	49.4132
25.53	40	50.3608
28.083	40	51.7824
30.636	40	53.974
33.189	40	57.1403
35.742	40	57.4726
38.295	40	57.4741
40.848	40	57.4736
43.401	40	55.8159
45.954	40	54.9381
48.507	40	54.8157
51.06	40	55.4727
53.613	40	57.0231
56.166	40	59.5904
58.719	40	59.6886
61.272	40	59.6889
63.825	40	59.6875
66.378	40	57.489
68.931	40	56.3564
71.484	40	55.9653
74.037	40	56.1224
76.59	40	57.0208
79.143	40	58.6981
81.696	40	61.1524
84.249	40	61.1538
86.802	40	61.1531
89.355	40	60.8785
91.908	40	58.8019
94.461	40	57.6457
97.014	40	57.3269
99.567	40	57.7438
102.12	40	59.0966
104.674	40	61.1114
107.226	40	61.113
109.779	40	61.1125
112.332	40	60.5661
114.885	40	58.3307
117.438	40	57.1751
119.991	40	56.6342
122.544	40	56.8844
125.098	40	57.8293
127.651	40	59.6145
130.204	40	61.5293
132.757	40	61.5304
135.31	40	61.5288
137.863	40	60.71
140.416	40	58.6892
142.969	40	57.6938
145.522	40	57.3718
148.075	40	57.8855
150.628	40	59.316
153.181	40	60.8459
155.734	40	60.847
158.288	40	60.846
160.84	40	59.7315
163.393	40	57.6617
165.946	40	56.4584
168.499	40	56.0692
171.052	40	56.346
173.605	40	57.317
176.158	40	59.2972
178.711	40	60.5366
181.264	40	60.5365
183.817	40	60.5341
186.37	40	59.0296
188.923	40	57.1612
191.476	40	55.984
194.029	40	55.5499
196.582	40	55.9163
199.134	40	57.2435
201.688	40	58.1552
204.241	40	58.1553
206.794	40	58.1532
209.347	40	56.0281
211.9	40	53.4601
214.453	40	51.8646
217.006	40	51.0147
219.559	40	50.7886
222.112	40	51.1927
224.665	40	52.3918
227.218	40	52.9543
229.771	40	52.9502
232.324	40	52.9434
234.877	40	49.6316
237.43	40	45.7713
239.983	40	42.8348
242.536	40	40.2047
245.089	40	38.0734
247.642	40	36.2053
0	45	38.8596
2.553	45	41.3926
5.106	45	44.553
7.659	45	48.854
10.212	45	50.2462
12.765	45	50.2491
15.318	45	50.2498
17.871	45	49.6287
20.424	45	49.5153
22.977	45	50.1819
25.53	45	51.4943
28.083	45	53.3791
30.636	45	56.1684
33.189	45	57.4641
35.742	45	57.4674
38.295	45	57.4681
40.848	45	56.1944
43.401	45	54.7449
45.954	45	54.1776
48.507	45	54.2974
51.06	45	55.1491
53.613	45	56.8635
56.166	45	59.5874
58.719	45	59.6907
61.272	45	59.6912
63.825	45	59.6899
66.378	45	57.7123
68.931	45	56.7952
71.484	45	56.6472
74.037	45	57.0873
76.59	45	58.3694
79.143	45	60.7676
81.696	45	61.1533
84.249	45	61.1543
86.802	45	61.1532
89.355	45	59.0893
91.908	45	57.522
94.461	45	56.7619
97.014	45	56.7305
99.567	45	57.3805
102.12	45	58.9316
104.674	45	61.1123
107.226	45	61.1141
109.779	45	61.1139
112.332	45	60.6101
114.885	45	58.5905
117.438	45	57.6548
119.991	45	57.3544
122.544	45	57.9105
125.098	45	59.2834
127.651	45	61.529
130.204	45	61.5315
132.757	45	61.5316
135.31	45	61.3551
137.863	45	58.9118
140.416	45	57.4755
142.969	45	56.8459
145.522	45	56.8099
148.075	45	57.5514
150.628	45	59.1811
153.181	45	60.8466
155.734	45	60.8478
158.288	45	60.8471
160.84	45	59.8162
163.393	45	57.9483
165.946	45	56.9523
168.499	45	56.8022
171.052	45	57.3841
173.605	45	58.7631
176.158	45	60.5382
178.711	45	60.5397
181.264	45	60.5389
183.817	45	59.8
186.37	45	57.3692
188.923	45	55.9528
191.476	45	55.1455
194.029	45	54.9986
196.582	45	55.6013
199.134	45	57.1409
201.688	45	58.1541
204.241	45	58.1544
206.794	45	58.1524
209.347	45	56.1059
211.9	45	53.6632
214.453	45	52.2025
217.006	45	51.515
219.559	45	51.5077
222.112	45	52.2837
224.665	45	52.9698
227.218	45	52.967
229.771	45	52.9615
232.324	45	50.8516
234.877	45	46.9552
237.43	45	43.946
239.983	45	41.4653
242.536	45	39.1901
245.089	45	37.2689
247.642	45	35.5482
0	50	38.6925
2.553	50	41.2346
5.106	50	44.4339
7.659	50	48.8204
10.212	50	50.2437
12.765	50	50.2466
15.318	50	50.2475
17.871	50	49.7685
20.424	50	49.8763
22.977	50	50.8787
25.53	50	52.6757
28.083	50	55.2297
30.636	50	57.4483
33.189	50	57.453
35.742	50	57.4557
38.295	50	56.5685
40.848	50	54.5958
43.401	50	53.5893
45.954	50	53.2759
48.507	50	53.5976
51.06	50	54.6438
53.613	50	56.5764
56.166	50	59.571
58.719	50	59.6839
61.272	50	59.6846
63.825	50	59.6835
66.378	50	57.8081
68.931	50	57.0722
71.484	50	57.213
74.037	50	58.0518
76.59	50	59.9379
79.143	50	61.1442
81.696	50	61.1468
84.249	50	61.1473
86.802	50	59.4952
89.355	50	57.3859
91.908	50	56.2241
94.461	50	55.7538
97.014	50	55.9595
99.567	50	56.8421
102.12	50	58.6527
104.674	50	61.1041
107.226	50	61.1062
109.779	50	61.1062
112.332	50	60.6162
114.885	50	58.7034
117.438	50	57.9678
119.991	50	57.9506
122.544	50	58.9395
125.098	50	60.8603
127.651	50	61.5232
130.204	50	61.5253
132.757	50	61.5262
135.31	50	59.2294
137.863	50	57.3179
140.416	50	56.2324
142.969	50	55.8737
145.522	50	56.0761
148.075	50	57.0548
150.628	50	58.9544
153.181	50	60.8383
155.734	50	60.8397
158.288	50	60.8392
160.84	50	59.8347
163.393	50	58.0759
165.946	50	57.2661
168.499	50	57.4188
171.052	50	58.4543
173.605	50	60.2669
176.158	50	60.5344
178.711	50	60.5352
181.264	50	60.5343
183.817	50	57.7207
186.37	50	55.8149
188.923	50	54.747
191.476	50	54.218
194.029	50	54.3093
196.582	50	55.1553
199.134	50	56.9785
201.688	50	58.1445
204.241	50	58.145
206.794	50	58.1431
209.347	50	56.0913
211.9	50	53.6897
214.453	50	52.3466
217.006	50	51.8603
219.559	50	52.1482
222.112	50	52.9771
224.665	50	52.9761
227.218	50	52.9729
229.771	50	52.2004
232.324	50	48.1777
234.877	50	45.0462
237.43	50	42.492
239.983	50	40.3183
242.536	50	38.2922
245.089	50	36.5292
247.642	50	34.9243
0	55	38.2149
2.553	55	40.7693
5.106	55	44.0662
7.659	55	48.7092
10.212	55	50.2329
12.765	55	50.2361
15.318	55	50.237
17.871	55	49.7175
20.424	55	49.9507
22.977	55	51.3917
25.53	55	54.0945
28.083	55	57.4273
30.636	55	57.4336
33.189	55	57.4369
35.742	55	57.1299
38.295	55	54.5291
40.848	55	53.0134
43.401	55	52.2773
45.954	55	52.1529
48.507	55	52.6296
51.06	55	53.8618
53.613	55	56.0855
56.166	55	59.5387
58.719	55	59.669
61.272	55	59.6699
63.825	55	59.6687
66.378	55	57.6436
68.931	55	57.0213
71.484	55	57.5556
74.037	55	59.0429
76.59	55	61.1278
79.143	55	61.1315
81.696	55	61.1331
84.249	55	60.1418
86.802	55	57.3397
89.355	55	55.691
91.908	55	54.804
94.461	55	54.5374
97.014	55	54.9284
99.567	55	56.0374
102.12	55	58.1911
104.674	55	61.0878
107.226	55	61.0903
109.779	55	61.0904
112.332	55	60.5534
114.885	55	58.5206
117.438	55	57.9519
119.991	55	58.3306
122.544	55	60.1218
125.098	55	61.5073
127.651	55	61.5111
130.204	55	61.5121
132.757	55	59.862
135.31	55	57.1837
137.863	55	55.6485
140.416	55	54.8359
142.969	55	54.6825
145.522	55	55.0793
148.075	55	56.3035
150.628	55	58.5778
153.181	55	60.8218
155.734	55	60.8237
158.288	55	60.8231
160.84	55	59.7258
163.393	55	57.8879
165.946	55	57.2311
168.499	55	57.8562
171.052	55	59.652
173.605	55	60.5219
176.158	55	60.524
178.711	55	60.5238
181.264	55	58.1749
183.817	55	55.7613
186.37	55	54.2268
188.923	55	53.4196
191.476	55	53.1025
194.029	55	53.3895
196.582	55	54.4901
199.134	55	56.7158
201.688	55	58.1276
204.241	55	58.1283
206.794	55	58.1263
209.347	55	55.9034
211.9	55	53.392
214.453	55	52.1639
217.006	55	52.0211
219.559	55	52.8357
222.112	55	52.9765
224.665	55	52.9751
227.218	55	52.9715
229.771	55	49.3888
232.324	55	46.1379
234.877	55	43.5435
237.43	55	41.3469
239.983	55	39.4059
242.536	55	37.564
245.089	55	35.9131
247.642	55	34.3896
0	60	37.1396
2.553	60	39.6215
5.106	60	43.0005
7.659	60	48.2861
10.212	60	50.2157
12.765	60	50.2198
15.318	60	50.2203
17.871	60	49.0223
20.424	60	49.08
22.977	60	50.8815
25.53	60	55.8767
28.083	60	57.4119
30.636	60	57.416
33.189	60	57.418
35.742	60	54.5508
38.295	60	52.5023
40.848	60	51.3216
43.401	60	50.7869
45.954	60	50.7456
48.507	60	51.2309
51.06	60	52.4948
53.613	60	54.9969
56.166	60	59.4649
58.719	60	59.6489
61.272	60	59.65
63.825	60	59.6476
66.378	60	56.6533
68.931	60	55.9481
71.484	60	56.9036
74.037	60	60.876
76.59	60	61.1135
79.143	60	61.1146
81.696	60	61.1164
84.249	60	57.3471
86.802	60	55.1378
89.355	60	53.8681
91.908	60	53.1998
94.461	60	53.0247
97.014	60	53.4464
99.567	60	54.6269
102.12	60	57.1264
104.674	60	61.0656
107.226	60	61.0694
109.779	60	61.0694
112.332	60	60.2343
114.885	60	57.4385
117.438	60	56.8418
119.991	60	57.5394
122.544	60	61.4885
125.098	60	61.4933
127.651	60	61.4945
130.204	60	60.463
132.757	60	56.9442
135.31	60	54.975
137.863	60	53.8291
140.416	60	53.2362
142.969	60	53.1714
145.522	60	53.606
148.075	60	54.93
150.628	60	57.6621
153.181	60	60.7999
155.734	60	60.8027
158.288	60	60.8017
160.84	60	59.1639
163.393	60	56.7701
165.946	60	56.087
168.499	60	57.1901
171.052	60	60.5028
173.605	60	60.5074
176.158	60	60.5068
178.711	60	58.7561
181.264	60	55.5793
183.817	60	53.6957
186.37	60	52.5322
188.923	60	51.9215
191.476	60	51.6972
194.029	60	52.0129
196.582	60	53.2285
199.134	60	56.0584
201.688	60	58.1061
204.241	60	58.1073
206.794	60	58.1045
209.347	60	55.1151
211.9	60	52.2002
214.453	60	51.0575
217.006	60	51.3907
219.559	60	52.9696
222.112	60	52.9687
224.665	60	52.9664
227.218	60	50.351
229.771	60	47.0551
232.324	60	44.5524
234.877	60	42.4885
237.43	60	40.6182
239.983	60	38.8239
242.536	60	37.0737
245.089	60	35.463
247.642	60	33.9691
0	65	35.1852
2.553	65	37.0747
5.106	65	39.452
7.659	65	42.5034
10.212	65	45.3733
12.765	65	46.2435
15.318	65	46.3379
17.871	65	45.8975
20.424	65	46.3806
22.977	65	47.605
25.53	65	49.3515
28.083	65	50.9814
30.636	65	51.87
33.189	65	51.9284
35.742	65	50.8804
38.295	65	50.1019
40.848	65	49.6199
43.401	65	49.3762
45.954	65	49.2498
48.507	65	49.3095
51.06	65	49.9318
53.613	65	51.2874
56.166	65	53.5823
58.719	65	54.9296
61.272	65	55.1259
63.825	65	54.4362
66.378	65	52.9469
68.931	65	52.6943
71.484	65	53.1022
74.037	65	53.9892
76.59	65	54.9643
79.143	65	55.5574
81.696	65	55.0308
84.249	65	53.7274
86.802	65	52.7168
89.355	65	52.0958
91.908	65	51.737
94.461	65	51.3648
97.014	65	51.3303
99.567	65	51.8336
102.12	65	53.1234
104.674	65	55.3835
107.226	65	56.3474
109.779	65	56.2976
112.332	65	54.9327
114.885	65	53.6915
117.438	65	53.4383
119.991	65	53.7363
122.544	65	54.6086
125.098	65	55.4133
127.651	65	55.7147
130.204	65	54.7063
132.757	65	53.5222
135.31	65	52.6322
137.863	65	52.1039
140.416	65	51.7988
142.969	65	51.5811
145.522	65	51.4246
148.075	65	52.0044
150.628	65	53.3891
153.181	65	55.5032
155.734	65	56.1708
158.288	65	55.8673
160.84	65	54.3294
163.393	65	53.205
165.946	65	52.9073
168.499	65	53.3085
171.052	65	54.1161
173.605	65	54.8327
176.158	65	55.0416
178.711	65	53.8906
181.264	65	52.5202
183.817	65	51.5764
186.37	65	51.0162
188.923	65	50.661
191.476	65	50.2813
194.029	65	49.8932
196.582	65	50.309
199.134	65	51.5756
201.688	65	53.233
204.241	65	53.5059
206.794	65	52.7671
209.347	65	50.5699
211.9	65	49.0034
214.453	65	48.2767
217.006	65	48.1019
219.559	65	48.1819
222.112	65	48.478
224.665	65	48.4093
227.218	65	46.7345
229.771	65	44.934
232.324	65	43.4908
234.877	65	42.4306
237.43	65	41.5427
239.983	65	39.3604
242.536	65	36.8868
245.089	65	35.1657
247.642	65	33.6329
0	70	32.6984
2.553	70	34.0854
5.106	70	35.5912
7.659	70	37.1361
10.212	70	38.677
12.765	70	39.8359
15.318	70	40.7841
17.871	70	41.8105
20.424	70	42.9633
22.977	70	44.4607
25.53	70	46.1716
28.083	70	47.8328
30.636	70	48.3888
33.189	70	48.6893
35.742	70	48.8333
38.295	70	48.8078
40.848	70	48.6962
43.401	70	48.5532
45.954	70	47.7724
48.507	70	47.0512
51.06	70	46.7775
53.613	70	46.9439
56.166	70	47.2753
58.719	70	47.6722
61.272	70	47.9198
63.825	70	48.0508
66.378	70	48.2666
68.931	70	48.7054
71.484	70	49.4954
74.037	70	50.5254
76.59	70	51.5666
79.143	70	51.7421
81.696	70	51.7964
84.249	70	51.6645
86.802	70	51.4055
89.355	70	51.1189
91.908	70	50.7835
94.461	70	49.7
97.014	70	48.7895
99.567	70	48.363
102.12	70	48.3943
104.674	70	48.5828
107.226	70	48.8392
109.779	70	48.9149
112.332	70	48.9163
114.885	70	49.0178
117.438	70	49.399
119.991	70	50.1081
122.544	70	51.0667
125.098	70	51.8337
127.651	70	51.9481
130.204	70	51.9207
132.757	70	51.7241
135.31	70	51.4348
137.863	70	51.1552
140.416	70	50.6825
142.969	70	49.6517
145.522	70	48.7852
148.075	70	48.3621
150.628	70	48.3984
153.181	70	48.52
155.734	70	48.7063
158.288	70	48.6906
160.84	70	48.6718
163.393	70	48.7461
165.946	70	49.0861
168.499	70	49.8517
171.052	70	50.7286
173.605	70	51.2574
176.158	70	51.3086
178.711	70	51.1931
181.264	70	50.8889
183.817	70	50.5241
186.37	70	50.1946
188.923	70	49.524
191.476	70	48.3135
194.029	70	47.2415
196.582	70	46.687
199.134	70	46.5101
201.688	70	46.3801
204.241	70	46.2472
206.794	70	45.8641
209.347	70	45.4668
211.9	70	45.0912
214.453	70	44.9885
217.006	70	45.2886
219.559	70	45.6872
222.112	70	45.8004
224.665	70	45.5645
227.218	70	45.0554
229.771	70	44.3035
232.324	70	43.5029
234.877	70	42.795
237.43	70	41.2101
239.983	70	38.7613
242.536	70	36.4635
245.089	70	34.6227
247.642	70	33.044
0	75	30.5507
2.553	75	31.6226
5.106	75	32.7623
7.659	75	33.9238
10.212	75	35.15
12.765	75	36.2132
15.318	75	37.259
17.871	75	38.4485
20.424	75	39.7605
22.977	75	41.4473
25.53	75	43.5299
28.083	75	45.7626
30.636	75	46.5334
33.189	75	46.9628
35.742	75	47.2297
38.295	75	47.2882
40.848	75	47.1797
43.401	75	46.9561
45.954	75	45.6779
48.507	75	44.3907
51.06	75	43.6338
53.613	75	43.3543
56.166	75	43.2844
58.719	75	43.3911
61.272	75	43.5771
63.825	75	43.8524
66.378	75	44.3098
68.931	75	45.0282
71.484	75	46.1771
74.037	75	47.7405
76.59	75	49.4219
79.143	75	49.7475
81.696	75	49.9397
84.249	75	49.9433
86.802	75	49.7706
89.355	75	49.4711
91.908	75	49.001
94.461	75	47.3198
97.014	75	45.852
99.567	75	44.9527
102.12	75	44.5414
104.674	75	44.3509
107.226	75	44.36
109.779	75	44.4331
112.332	75	44.6367
114.885	75	45.0137
117.438	75	45.7077
119.991	75	46.805
122.544	75	48.3737
125.098	75	49.7051
127.651	75	49.9734
130.204	75	50.0886
132.757	75	50.0243
135.31	75	49.8043
137.863	75	49.4952
140.416	75	48.8035
142.969	75	47.1872
145.522	75	45.7765
148.075	75	44.8809
150.628	75	44.4904
153.181	75	44.2572
155.734	75	44.2512
158.288	75	44.2906
160.84	75	44.4887
163.393	75	44.8555
165.946	75	45.5127
168.499	75	46.7219
171.052	75	48.2486
173.605	75	49.198
176.158	75	49.3877
178.711	75	49.4108
181.264	75	49.2416
183.817	75	48.9399
186.37	75	48.5675
188.923	75	47.6191
191.476	75	45.8444
194.029	75	44.2879
196.582	75	43.3177
199.134	75	42.7637
201.688	75	42.3301
204.241	75	42.0746
206.794	75	41.8218
209.347	75	41.7175
211.9	75	41.698
214.453	75	41.9872
217.006	75	42.7736
219.559	75	43.7864
222.112	75	44.1763
224.665	75	44.0776
227.218	75	43.729
229.771	75	43.1418
232.324	75	42.428
234.877	75	41.7146
237.43	75	39.9479
239.983	75	37.4038
242.536	75	35.122
245.089	75	33.3809
247.642	75	31.9114
0	80	28.4794
2.553	80	29.4716
5.106	80	30.4593
7.659	80	31.4381
10.212	80	32.4919
12.765	80	33.4239
15.318	80	34.3595
17.871	80	35.4142
20.424	80	36.5383
22.977	80	37.9137
25.53	80	39.6261
28.083	80	41.2204
30.636	80	41.6832
33.189	80	42.0082
35.742	80	42.2501
38.295	80	42.3859
40.848	80	42.4389
43.401	80	42.4332
45.954	80	41.7681
48.507	80	40.7931
51.06	80	40.1495
53.613	80	39.8526
56.166	80	39.7231
58.719	80	39.7514
61.272	80	39.8852
63.825	80	40.129
66.378	80	40.5385
68.931	80	41.1621
71.484	80	42.1256
74.037	80	43.18
76.59	80	44.379
79.143	80	44.5409
81.696	80	44.6012
84.249	80	44.5879
86.802	80	44.4906
89.355	80	44.3817
91.908	80	44.2373
94.461	80	43.2236
97.014	80	41.9918
99.567	80	41.2271
102.12	80	40.8203
104.674	80	40.5884
107.226	80	40.5425
109.779	80	40.5922
112.332	80	40.7879
114.885	80	41.135
117.438	80	41.744
119.991	80	42.6477
122.544	80	43.8771
125.098	80	44.6151
127.651	80	44.7096
130.204	80	44.7003
132.757	80	44.6141
135.31	80	44.5145
137.863	80	44.38
140.416	80	44.2094
142.969	80	43.1873
145.522	80	41.9618
148.075	80	41.1756
150.628	80	40.7793
153.181	80	40.5082
155.734	80	40.4597
158.288	80	40.489
160.84	80	40.6831
163.393	80	41.027
165.946	80	41.5988
168.499	80	42.6036
171.052	80	43.8355
173.605	80	44.1653
176.158	80	44.1554
178.711	80	44.0715
181.264	80	43.9146
183.817	80	44.8616
186.37	80	43.6211
188.923	80	43.3331
191.476	80	42.0606
194.029	80	40.7028
196.582	80	39.8388
199.134	80	39.3072
201.688	80	38.8719
204.241	80	38.6208
206.794	80	38.4123
209.347	80	38.3626
211.9	80	38.3888
214.453	80	38.6565
217.006	80	43.4412
219.559	80	40.0353
222.112	80	40.9374
224.665	80	39.7844
227.218	80	39.3119
229.771	80	38.7332
232.324	80	38.0896
234.877	80	37.5445
237.43	80	36.6163
239.983	80	34.6374
242.536	80	32.8179
245.089	80	31.3561
247.642	80	30.012
0	85	26.7482
2.553	85	27.5988
5.106	85	28.4566
7.659	85	29.3022
10.212	85	30.1921
12.765	85	30.9864
15.318	85	31.7657
17.871	85	32.651
20.424	85	33.5288
22.977	85	34.5056
25.53	85	35.5309
28.083	85	36.4487
30.636	85	36.9093
33.189	85	37.1793
35.742	85	37.3654
38.295	85	37.4925
40.848	85	37.5852
43.401	85	37.6245
45.954	85	37.4577
48.507	85	36.9582
51.06	85	36.5724
53.613	85	36.37
56.166	85	36.2403
58.719	85	36.22
61.272	85	36.3148
63.825	85	36.5234
66.378	85	36.8822
68.931	85	37.335
71.484	85	37.9256
74.037	85	38.6147
76.59	85	39.0756
79.143	85	39.19
81.696	85	39.2231
84.249	85	39.22
86.802	85	39.1945
89.355	85	39.1477
91.908	85	39.0337
94.461	85	38.5796
97.014	85	37.9332
99.567	85	37.4277
102.12	85	37.127
104.674	85	36.8914
107.226	85	36.8314
109.779	85	36.8622
112.332	85	37.0527
114.885	85	37.3403
117.438	85	37.7681
119.991	85	38.3137
122.544	85	38.9781
125.098	85	39.2462
127.651	85	39.2869
130.204	85	39.2749
132.757	85	39.2428
135.31	85	39.2051
137.863	85	39.1639
140.416	85	39.0566
142.969	85	38.5829
145.522	85	37.9127
148.075	85	37.4087
150.628	85	37.1037
153.181	85	36.82
155.734	85	36.7731
158.288	85	36.7923
160.84	85	36.9936
163.393	85	37.2652
165.946	85	37.6613
168.499	85	38.2136
171.052	85	38.7635
173.605	85	38.8727
176.158	85	38.8445
178.711	85	38.7811
181.264	85	38.7009
183.817	85	38.6202
186.37	85	38.5281
188.923	85	38.2526
191.476	85	37.6825
194.029	85	36.9452
196.582	85	36.3407
199.134	85	35.9227
201.688	85	35.5171
204.241	85	35.311
206.794	85	35.1428
209.347	85	35.1557
211.9	85	35.1652
214.453	85	35.3139
217.006	85	35.5672
219.559	85	35.7629
222.112	85	35.6405
224.665	85	35.3946
227.218	85	35.0735
229.771	85	34.6828
232.324	85	34.2309
234.877	85	33.6925
237.43	85	32.8498
239.983	85	31.6017
242.536	85	30.3112
245.089	85	29.1298
247.642	85	28.0042

## Sheet: Fig.6b
Three-dimensional temperature nephogram of 10wt% AlN/ALSR composites
x(mm)	y(mm)	Temperature(︒C)
0	0	27.0118
2.553	0	27.4083
5.106	0	28.1305
7.658	0	28.9273
10.212	0	29.6018
12.765	0	30.2453
15.317	0	30.9064
17.871	0	31.6399
20.424	0	32.4542
22.977	0	33.2496
25.53	0	33.8853
28.083	0	34.6149
30.636	0	35.0387
33.189	0	35.3348
35.742	0	35.5923
38.295	0	35.7767
40.848	0	35.925
43.401	0	36.0095
45.954	0	35.9389
48.507	0	35.7064
51.06	0	35.5181
53.613	0	35.4013
56.166	0	35.2837
58.719	0	35.2721
61.272	0	35.3592
63.825	0	35.5466
66.378	0	35.8434
68.931	0	36.1838
71.484	0	36.537
74.037	0	37.0578
76.59	0	37.3709
79.143	0	37.513
81.696	0	37.5972
84.249	0	37.6499
86.802	0	37.6844
89.355	0	37.6875
91.908	0	37.612
94.461	0	37.3121
97.014	0	36.9608
99.567	0	36.6605
102.12	0	36.4299
104.674	0	36.2014
107.226	0	36.1219
109.779	0	36.1206
112.333	0	36.2843
114.885	0	36.4641
117.438	0	36.6897
119.991	0	37.1089
122.544	0	37.5082
125.098	0	37.7368
127.651	0	37.8298
130.204	0	37.8755
132.757	0	37.9013
135.31	0	37.8985
137.863	0	37.8454
140.416	0	37.6226
142.969	0	37.2817
145.522	0	36.96
148.075	0	36.5423
150.628	0	36.3286
153.181	0	36.0419
155.734	0	36.0022
158.288	0	35.9694
160.84	0	36.142
163.393	0	36.27
165.946	0	36.55
168.499	0	36.8958
171.052	0	37.2284
173.605	0	37.3783
176.158	0	37.4163
178.711	0	37.4088
181.264	0	37.3773
183.817	0	37.3293
186.37	0	37.2277
188.923	0	37.0314
191.476	0	36.7056
194.029	0	36.1366
196.582	0	35.656
199.134	0	35.324
201.688	0	34.9267
204.241	0	34.7348
206.794	0	34.5843
209.348	0	34.6101
211.9	0	34.5662
214.453	0	34.6361
217.006	0	34.7447
219.559	0	34.7651
222.112	0	34.6609
224.665	0	34.4509
227.218	0	34.1908
229.771	0	33.8636
232.324	0	33.4645
234.877	0	32.9041
237.43	0	31.9793
239.983	0	31.1595
242.536	0	30.3045
245.089	0	29.2047
247.642	0	28.5357
0	5	28.3226
2.553	5	29.0381
5.106	5	29.8031
7.658	5	30.5926
10.212	5	31.3614
12.765	5	32.0965
15.317	5	32.8541
17.871	5	33.705
20.424	5	34.615
22.977	5	35.6861
25.53	5	37.1688
28.083	5	38.2452
30.636	5	38.4232
33.189	5	38.7161
35.742	5	39.0489
38.295	5	39.3618
40.848	5	39.6185
43.401	5	39.8565
45.954	5	39.5955
48.507	5	38.7505
51.06	5	38.3837
53.613	5	38.168
56.166	5	38.0817
58.719	5	38.1053
61.272	5	38.2073
63.825	5	38.3949
66.378	5	38.6997
68.931	5	39.1266
71.484	5	39.8118
74.037	5	40.9295
76.59	5	41.5409
79.143	5	41.5246
81.696	5	41.5639
84.249	5	41.6479
86.802	5	41.7323
89.355	5	41.8268
91.908	5	41.9964
94.461	5	41.3011
97.014	5	40.3232
99.567	5	39.7481
102.12	5	39.4379
104.674	5	39.2243
107.226	5	39.1455
109.779	5	39.145
112.333	5	39.2621
114.885	5	39.4804
117.438	5	39.8441
119.991	5	40.4761
122.544	5	41.6049
125.098	5	41.9601
127.651	5	41.9042
130.204	5	41.925
132.757	5	41.9799
135.31	5	42.0263
137.863	5	42.0806
140.416	5	42.274
142.969	5	41.1745
145.522	5	40.1543
148.075	5	39.6229
150.628	5	39.319
153.181	5	39.0697
155.734	5	38.996
158.288	5	38.969
160.84	5	39.0738
163.393	5	39.2608
165.946	5	39.6306
168.499	5	40.2626
171.052	5	41.5762
173.605	5	41.4482
176.158	5	41.3787
178.711	5	41.3329
181.264	5	41.2675
183.817	5	41.2653
186.37	5	41.3441
188.923	5	41.4441
191.476	5	40.3116
194.029	5	39.2044
196.582	5	38.5354
199.134	5	38.0867
201.688	5	37.6895
204.241	5	37.4491
206.794	5	37.2481
209.348	5	37.1837
211.9	5	37.1547
214.453	5	37.3077
217.006	5	37.75
219.559	5	38.3125
222.112	5	38.0706
224.665	5	37.7591
227.218	5	37.4102
229.771	5	37.016
232.324	5	36.5862
234.877	5	36.2068
237.43	5	35.2961
239.983	5	33.8996
242.536	5	32.3768
245.089	5	31.2332
247.642	5	30.2241
0	10	29.9976
2.553	10	30.7808
5.106	10	31.65
7.658	10	32.5484
10.212	10	33.4179
12.765	10	34.24
15.317	10	35.0821
17.871	10	36.0395
20.424	10	37.1166
22.977	10	38.4937
25.53	10	40.1856
28.083	10	42.3411
30.636	10	42.9998
33.189	10	43.5932
35.742	10	44.0884
38.295	10	44.3278
40.848	10	44.3521
43.401	10	44.3733
45.954	10	42.9242
48.507	10	41.989
51.06	10	41.4555
53.613	10	41.1749
56.166	10	41.0741
58.719	10	41.104
61.272	10	41.2117
63.825	10	41.4059
66.378	10	41.7433
68.931	10	42.2688
71.484	10	43.1557
74.037	10	44.4935
76.59	10	46.4323
79.143	10	46.6354
81.696	10	47.0096
84.249	10	47.2135
86.802	10	47.212
89.355	10	47.0012
91.908	10	46.7672
94.461	10	44.9563
97.014	10	43.8321
99.567	10	43.0702
102.12	10	42.6628
104.674	10	42.4138
107.226	10	42.3188
109.779	10	42.3028
112.333	10	42.4082
114.885	10	42.6533
117.438	10	43.1084
119.991	10	43.9561
122.544	10	45.27
125.098	10	46.9141
127.651	10	47.1482
130.204	10	47.4449
132.757	10	47.5728
135.31	10	47.4767
137.863	10	47.2205
140.416	10	46.4763
142.969	10	44.8331
145.522	10	43.632
148.075	10	42.9282
150.628	10	42.5364
153.181	10	42.2473
155.734	10	42.1503
158.288	10	42.1028
160.84	10	42.1937
163.393	10	42.4057
165.946	10	42.8683
168.499	10	43.7626
171.052	10	45.0987
173.605	10	46.361
176.158	10	46.6017
178.711	10	46.8034
181.264	10	46.8038
183.817	10	46.6218
186.37	10	46.3866
188.923	10	45.4244
191.476	10	43.745
194.029	10	42.468
196.582	10	41.6174
199.134	10	41.0627
201.688	10	40.5995
204.241	10	40.3066
206.794	10	40.0535
209.348	10	39.9404
211.9	10	39.8961
214.453	10	40.1033
217.006	10	40.7369
219.559	10	41.8027
222.112	10	42.2498
224.665	10	42.2404
227.218	10	42.0548
229.771	10	41.6332
232.324	10	41.0548
234.877	10	40.4666
237.43	10	38.4799
239.983	10	36.5527
242.536	10	34.7514
245.089	10	33.3206
247.642	10	32.1598
0	15	31.8107
2.553	15	32.7927
5.106	15	33.8799
7.658	15	34.9877
10.212	15	36.0046
12.765	15	36.8803
15.317	15	37.6823
17.871	15	38.562
20.424	15	39.5572
22.977	15	40.879
25.53	15	42.5345
28.083	15	44.1675
30.636	15	44.8428
33.189	15	45.3877
35.742	15	45.8917
38.295	15	46.2323
40.848	15	46.3651
43.401	15	46.3201
45.954	15	45.6044
48.507	15	44.8667
51.06	15	44.477
53.613	15	44.3251
56.166	15	44.343
58.719	15	44.4433
61.272	15	44.5383
63.825	15	44.6341
66.378	15	44.8299
68.931	15	45.2039
71.484	15	45.9601
74.037	15	47.1508
76.59	15	48.3382
79.143	15	48.69
81.696	15	49.0292
84.249	15	49.2852
86.802	15	49.3753
89.355	15	49.2923
91.908	15	49.0231
94.461	15	47.9836
97.014	15	46.9985
99.567	15	46.3392
102.12	15	46.0291
104.674	15	45.8636
107.226	15	45.8099
109.779	15	45.747
112.333	15	45.7263
114.885	15	45.8098
117.438	15	46.1018
119.991	15	46.8047
122.544	15	47.9519
125.098	15	48.8944
127.651	15	49.2107
130.204	15	49.4917
132.757	15	49.6711
135.31	15	49.672
137.863	15	49.5099
140.416	15	49.0214
142.969	15	47.9013
145.522	15	46.8437
148.075	15	46.227
150.628	15	45.9204
153.181	15	45.6989
155.734	15	45.627
158.288	15	45.5092
160.84	15	45.4705
163.393	15	45.5097
165.946	15	45.803
168.499	15	46.5331
171.052	15	47.6254
173.605	15	48.3431
176.158	15	48.6167
178.711	15	48.8212
181.264	15	48.8899
183.817	15	48.8012
186.37	15	48.5798
188.923	15	47.9658
191.476	15	46.7238
194.029	15	45.5308
196.582	15	44.7297
199.134	15	44.2262
201.688	15	43.7976
204.241	15	43.4875
206.794	15	43.1363
209.348	15	42.8553
211.9	15	42.6046
214.453	15	42.6124
217.006	15	43.0574
219.559	15	43.6652
222.112	15	43.936
224.665	15	43.9153
227.218	15	43.745
229.771	15	43.3902
232.324	15	42.8702
234.877	15	42.2671
237.43	15	40.8253
239.983	15	38.7479
242.536	15	36.7703
245.089	15	35.1325
247.642	15	33.7852
0	20	33.906
2.553	20	35.2277
5.106	20	36.8427
7.658	20	38.638
10.212	20	40.1606
12.765	20	41.024
15.317	20	41.3504
17.871	20	41.5528
20.424	20	41.9587
22.977	20	42.8052
25.53	20	43.9398
28.083	20	45.0089
30.636	20	45.4579
33.189	20	46.0437
35.742	20	46.8337
38.295	20	47.4393
40.848	20	47.7228
43.401	20	47.7537
45.954	20	47.8107
48.507	20	47.6588
51.06	20	47.6685
53.613	20	47.9829
56.166	20	48.6118
58.719	20	49.143
61.272	20	49.2112
63.825	20	48.8061
66.378	20	48.2775
68.931	20	48.0056
71.484	20	48.188
74.037	20	48.7584
76.59	20	49.3278
79.143	20	49.5682
81.696	20	50.0057
84.249	20	50.5472
86.802	20	50.9095
89.355	20	50.8883
91.908	20	50.7635
94.461	20	50.5873
97.014	20	50.0887
99.567	20	49.774
102.12	20	49.926
104.674	20	50.353
107.226	20	50.6634
109.779	20	50.4861
112.333	20	49.88
114.885	20	49.2323
117.438	20	48.8799
119.991	20	48.9932
122.544	20	49.4739
125.098	20	49.893
127.651	20	50.1347
130.204	20	50.5303
132.757	20	51.007
135.31	20	51.2293
137.863	20	51.1128
140.416	20	50.966
142.969	20	50.5725
145.522	20	50.0105
148.075	20	49.7255
150.628	20	49.903
153.181	20	50.2582
155.734	20	50.4724
158.288	20	50.119
160.84	20	49.4763
163.393	20	48.7826
165.946	20	48.4423
168.499	20	48.5679
171.052	20	48.9897
173.605	20	49.3067
176.158	20	49.5411
178.711	20	49.8936
181.264	20	50.2502
183.817	20	50.2722
186.37	20	50.1047
188.923	20	49.9591
191.476	20	49.4611
194.029	20	48.6106
196.582	20	48.084
199.134	20	48.0365
201.688	20	48.1205
204.241	20	47.9886
206.794	20	47.3818
209.348	20	46.4344
211.9	20	45.459
214.453	20	44.8115
217.006	20	44.59
219.559	20	44.6481
222.112	20	44.6865
224.665	20	44.6435
227.218	20	44.5479
229.771	20	44.3358
232.324	20	43.9331
234.877	20	43.3847
237.43	20	42.4432
239.983	20	40.5071
242.536	20	38.4548
245.089	20	36.6052
247.642	20	35.1023
0	25	36.0925
2.553	25	37.7736
5.106	25	40.318
7.658	25	44.6106
10.212	25	47.5367
12.765	25	47.5414
15.317	25	47.5395
17.871	25	44.7649
20.424	25	44.0844
22.977	25	44.1859
25.53	25	44.7666
28.083	25	45.5186
30.636	25	46.413
33.189	25	47.5797
35.742	25	49.182
38.295	25	51.7345
40.848	25	54.1359
43.401	25	53.6485
45.954	25	51.9872
48.507	25	50.567
51.06	25	50.7984
53.613	25	51.8263
56.166	25	56.0449
58.719	25	56.3061
61.272	25	56.3063
63.825	25	56.3029
66.378	25	51.8907
68.931	25	50.5085
71.484	25	50.0337
74.037	25	50.0247
76.59	25	50.3852
79.143	25	51.0309
81.696	25	52.1101
84.249	25	53.9118
86.802	25	57.1192
89.355	25	57.749
91.908	25	56.9862
94.461	25	54.6971
97.014	25	53.2916
99.567	25	52.9914
102.12	25	54.0085
104.674	25	57.8287
107.226	25	57.8325
109.779	25	57.8309
112.333	25	56.2047
114.885	25	52.7802
117.438	25	51.3363
119.991	25	50.7918
122.544	25	50.789
125.098	25	51.1129
127.651	25	51.7759
130.204	25	52.8635
132.757	25	54.7162
135.31	25	58.1423
137.863	25	58.1428
140.416	25	57.2482
142.969	25	55.0978
145.522	25	53.0614
148.075	25	52.9835
150.628	25	54.2256
153.181	25	57.6106
155.734	25	57.614
158.288	25	57.6111
160.84	25	54.4763
163.393	25	51.9929
165.946	25	50.744
168.499	25	50.2513
171.052	25	50.2344
173.605	25	50.5521
176.158	25	51.1802
178.711	25	52.2881
181.264	25	54.2311
183.817	25	57.1285
186.37	25	57.1266
188.923	25	56.0468
191.476	25	53.4454
194.029	25	51.431
196.582	25	51.2233
199.134	25	52.337
201.688	25	54.8256
204.241	25	54.8262
206.794	25	54.8212
209.348	25	50.8238
211.9	25	48.2624
214.453	25	46.8288
217.006	25	46.0277
219.559	25	45.6611
222.112	25	45.5851
224.665	25	45.8116
227.218	25	46.4165
229.771	25	47.7405
232.324	25	50.01
234.877	25	49.7418
237.43	25	48.0987
239.983	25	43.6766
242.536	25	40.0092
245.089	25	37.7926
247.642	25	36.1504
0	30	37.369
2.553	30	39.3226
5.106	30	42.1442
7.658	30	46.3066
10.212	30	47.5576
12.765	30	47.5605
15.317	30	47.5603
17.871	30	46.2272
20.424	30	45.428
22.977	30	45.3692
25.53	30	45.8368
28.083	30	46.62
30.636	30	47.8185
33.189	30	49.5021
35.742	30	52.0121
38.295	30	54.1477
40.848	30	54.1477
43.401	30	54.1461
45.954	30	53.0532
48.507	30	52.1382
51.06	30	52.4828
53.613	30	53.627
56.166	30	56.2292
58.719	30	56.3259
61.272	30	56.326
63.825	30	56.3232
66.378	30	53.6669
68.931	30	52.1173
71.484	30	51.4701
74.037	30	51.339
76.59	30	51.7311
79.143	30	52.5948
81.696	30	54.067
84.249	30	56.5013
86.802	30	57.7639
89.355	30	57.7639
91.908	30	57.7602
94.461	30	55.975
97.014	30	54.9316
99.567	30	54.7516
102.12	30	55.8488
104.674	30	57.8502
107.226	30	57.852
109.779	30	57.8511
112.333	30	57.2586
114.885	30	54.5844
117.438	30	52.9724
119.991	30	52.2566
122.544	30	52.1553
125.098	30	52.5445
127.651	30	53.4731
130.204	30	55
132.757	30	57.3708
135.31	30	58.158
137.863	30	58.1571
140.416	30	58.151
142.969	30	56.5006
145.522	30	54.8552
148.075	30	54.8023
150.628	30	56.0564
153.181	30	57.6321
155.734	30	57.6334
158.288	30	57.6317
160.84	30	56.3291
163.393	30	53.7714
165.946	30	52.328
168.499	30	51.6781
171.052	30	51.5775
173.605	30	51.9801
176.158	30	52.8586
178.711	30	54.4239
181.264	30	56.9097
183.817	30	57.1447
186.37	30	57.1413
188.923	30	57.1353
191.476	30	54.8733
194.029	30	53.0716
196.582	30	52.88
199.134	30	53.9536
201.688	30	54.8443
204.241	30	54.8442
206.794	30	54.8416
209.348	30	52.6611
211.9	30	49.898
214.453	30	48.2247
217.006	30	47.2521
219.559	30	46.7994
222.112	30	46.7532
224.665	30	47.2089
227.218	30	48.2868
229.771	30	50.0301
232.324	30	50.0248
234.877	30	50.018
237.43	30	49.2578
239.983	30	45.1418
242.536	30	40.9154
245.089	30	38.4738
247.642	30	36.6741
0	35	38.0351
2.553	35	39.9878
5.106	35	42.6911
7.658	35	46.4786
10.212	35	47.5783
12.765	35	47.5809
15.317	35	47.5811
17.871	35	46.6701
20.424	35	46.1598
22.977	35	46.2645
25.53	35	46.8775
28.083	35	47.8448
30.636	35	49.3258
33.189	35	51.4312
35.742	35	54.1543
38.295	35	54.1565
40.848	35	54.1567
43.401	35	53.9963
45.954	35	52.803
48.507	35	52.4217
51.06	35	52.9241
53.613	35	54.0405
56.166	35	56.2654
58.719	35	56.3453
61.272	35	56.3455
63.825	35	56.3436
66.378	35	54.2477
68.931	35	52.978
71.484	35	52.4782
74.037	35	52.468
76.59	35	53.0116
79.143	35	54.1031
81.696	35	55.9402
84.249	35	57.7821
86.802	35	57.7803
89.355	35	57.7781
91.908	35	57.2139
94.461	35	55.6768
97.014	35	55.1423
99.567	35	55.1996
102.12	35	56.2236
104.674	35	57.8696
107.226	35	57.871
109.779	35	57.8703
112.333	35	57.4029
114.885	35	55.2363
117.438	35	53.889
119.991	35	53.3064
122.544	35	53.3122
125.098	35	53.8429
127.651	35	54.9901
130.204	35	56.9736
132.757	35	58.1724
135.31	35	58.1728
137.863	35	58.1696
140.416	35	57.2529
142.969	35	55.894
145.522	35	55.0999
148.075	35	55.2506
150.628	35	56.3735
153.181	35	57.6511
155.734	35	57.6521
158.288	35	57.6508
160.84	35	56.6122
163.393	35	54.4998
165.946	35	53.2655
168.499	35	52.7269
171.052	35	52.7298
173.605	35	53.2837
176.158	35	54.3735
178.711	35	56.2949
181.264	35	57.1624
183.817	35	57.1613
186.37	35	57.1564
188.923	35	55.7658
191.476	35	54.0273
194.029	35	53.2148
196.582	35	53.223
199.134	35	54.1524
201.688	35	54.8608
204.241	35	54.8606
206.794	35	54.8585
209.348	35	53.0165
211.9	35	50.5807
214.453	35	49.033
217.006	35	48.12
219.559	35	47.7325
222.112	35	47.7977
224.665	35	48.4588
227.218	35	49.8755
229.771	35	50.0494
232.324	35	50.0437
234.877	35	50.0341
237.43	35	46.6287
239.983	35	43.4197
242.536	35	40.4243
245.089	35	38.2473
247.642	35	36.5648
0	40	38.3349
2.553	40	40.2768
5.106	40	42.9093
7.658	40	46.5437
10.212	40	47.5934
12.765	40	47.5961
15.317	40	47.5964
17.871	40	46.9418
20.424	40	46.6857
22.977	40	47.0048
25.53	40	47.8377
28.083	40	49.0632
30.636	40	50.9095
33.189	40	53.6976
35.742	40	54.1574
38.295	40	54.1594
40.848	40	54.1592
43.401	40	53.0408
45.954	40	52.3286
48.507	40	52.2602
51.06	40	52.9193
53.613	40	54.1046
56.166	40	56.2808
58.719	40	56.3581
61.272	40	56.3585
63.825	40	56.3569
66.378	40	54.5735
68.931	40	53.5417
71.484	40	53.234
74.037	40	53.4113
76.59	40	54.1843
79.143	40	55.6066
81.696	40	57.6261
84.249	40	57.7905
86.802	40	57.7898
89.355	40	57.7391
91.908	40	56.0456
94.461	40	55.0973
97.014	40	54.8932
99.567	40	55.1728
102.12	40	56.265
104.674	40	57.8816
107.226	40	57.8831
109.779	40	57.8826
112.333	40	57.4764
114.885	40	55.6102
117.438	40	54.4926
119.991	40	54.0932
122.544	40	54.2756
125.098	40	55.0093
127.651	40	56.4483
130.204	40	58.1823
132.757	40	58.1832
135.31	40	58.1817
137.863	40	57.744
140.416	40	56.0965
142.969	40	55.2785
145.522	40	54.8656
148.075	40	55.2188
150.628	40	56.4019
153.181	40	57.6627
155.734	40	57.6638
158.288	40	57.6628
160.84	40	56.7527
163.393	40	54.9177
165.946	40	53.8864
168.499	40	53.5129
171.052	40	53.6866
173.605	40	54.4664
176.158	40	56.0028
178.711	40	57.1751
181.264	40	57.1744
183.817	40	57.1715
186.37	40	56.2969
188.923	40	54.5377
191.476	40	53.3737
194.029	40	52.926
196.582	40	53.1447
199.134	40	54.1531
201.688	40	54.87
204.241	40	54.8699
206.794	40	54.868
209.348	40	53.1762
211.9	40	50.9395
214.453	40	49.5275
217.006	40	48.7224
219.559	40	48.4476
222.112	40	48.6475
224.665	40	49.517
227.218	40	50.0714
229.771	40	50.0674
232.324	40	50.0612
234.877	40	47.572
237.43	40	44.2815
239.983	40	41.8115
242.536	40	39.4908
245.089	40	37.6172
247.642	40	36.0912
0	45	38.401
2.553	45	40.3406
5.106	45	42.9584
7.658	45	46.5613
10.212	45	47.6006
12.765	45	47.6033
15.317	45	47.6039
17.871	45	47.1389
20.424	45	47.1044
22.977	45	47.6559
25.53	45	48.7629
28.083	45	50.316
30.636	45	52.6708
33.189	45	54.1482
35.742	45	54.1523
38.295	45	54.1536
40.848	45	53.2593
43.401	45	52.166
45.954	45	51.7452
48.507	45	51.8894
51.06	45	52.6974
53.613	45	54.0046
56.166	45	56.2816
58.719	45	56.3618
61.272	45	56.3623
63.825	45	56.361
66.378	45	54.7732
68.931	45	53.9271
71.484	45	53.8159
74.037	45	54.2124
76.59	45	55.253
79.143	45	57.102
81.696	45	57.7915
84.249	45	57.7926
86.802	45	57.7913
89.355	45	56.3788
91.908	45	55.0499
94.461	45	54.417
97.014	45	54.4494
99.567	45	54.9232
102.12	45	56.1593
104.674	45	57.8841
107.226	45	57.8857
109.779	45	57.8854
112.333	45	57.5141
114.885	45	55.8369
117.438	45	54.9042
119.991	45	54.7076
122.544	45	55.1426
125.098	45	56.2166
127.651	45	57.8552
130.204	45	58.1854
132.757	45	58.1858
135.31	45	58.1843
137.863	45	56.2837
140.416	45	55.0753
142.969	45	54.5696
145.522	45	54.4284
148.075	45	54.9734
150.628	45	56.3089
153.181	45	57.6648
155.734	45	57.6661
158.288	45	57.6652
160.84	45	56.8274
163.393	45	55.1685
165.946	45	54.3083
168.499	45	54.1176
171.052	45	54.5043
173.605	45	55.5757
176.158	45	57.1781
178.711	45	57.1793
181.264	45	57.1784
183.817	45	56.9073
186.37	45	54.8339
188.923	45	53.5243
191.476	45	52.7034
194.029	45	52.4917
196.582	45	52.902
199.134	45	54.0765
201.688	45	54.8699
204.241	45	54.87
206.794	45	54.8683
209.348	45	53.2444
211.9	45	51.1154
214.453	45	49.8105
217.006	45	49.1262
219.559	45	49.0086
222.112	45	49.4547
224.665	45	50.0888
227.218	45	50.0852
229.771	45	50.0796
232.324	45	48.7249
234.877	45	45.3374
237.43	45	42.6974
239.983	45	40.5843
242.536	45	38.5813
245.089	45	36.9107
247.642	45	35.5058
0	50	38.2741
2.553	50	40.2206
5.106	50	42.8719
7.658	50	46.5398
10.212	50	47.5993
12.765	50	47.6022
15.317	50	47.603
17.871	50	47.2688
20.424	50	47.4312
22.977	50	48.2563
25.53	50	49.7597
28.083	50	51.8663
30.636	50	54.1299
33.189	50	54.1379
35.742	50	54.1407
38.295	50	53.7326
40.848	50	52.1125
43.401	50	51.2923
45.954	50	51.0586
48.507	50	51.3594
51.06	50	52.3186
53.613	50	53.7879
56.166	50	56.2695
58.719	50	56.3566
61.272	50	56.3572
63.825	50	56.3561
66.378	50	54.8666
68.931	50	54.17
71.484	50	54.2948
74.037	50	55.0096
76.59	50	56.5266
79.143	50	57.7841
81.696	50	57.7867
84.249	50	57.7871
86.802	50	56.7375
89.355	50	55.0207
91.908	50	54.0183
94.461	50	53.6209
97.014	50	53.8496
99.567	50	54.5139
102.12	50	55.9501
104.674	50	57.8774
107.226	50	57.8792
109.779	50	57.8791
112.333	50	57.5201
114.885	50	55.9344
117.438	50	55.148
119.991	50	55.1782
122.544	50	55.9293
125.098	50	57.4729
127.651	50	58.1796
130.204	50	58.1815
132.757	50	58.1813
135.31	50	56.6256
137.863	50	54.9633
140.416	50	54.0554
142.969	50	53.7781
145.522	50	53.8425
148.075	50	54.58
150.628	50	56.1318
153.181	50	57.6576
155.734	50	57.6591
158.288	50	57.6584
160.84	50	56.8457
163.393	50	55.2792
165.946	50	54.577
168.499	50	54.633
171.052	50	55.3721
173.605	50	56.7971
176.158	50	57.1765
178.711	50	57.1771
181.264	50	57.1756
183.817	50	55.1189
186.37	50	53.4919
188.923	50	52.504
191.476	50	51.9354
194.029	50	51.9274
196.582	50	52.5398
199.134	50	53.945
201.688	50	54.8612
204.241	50	54.8616
206.794	50	54.8599
209.348	50	53.2368
211.9	50	51.1389
214.453	50	49.9196
217.006	50	49.3735
219.559	50	49.4552
222.112	50	50.0966
224.665	50	50.096
227.218	50	50.0926
229.771	50	49.9109
232.324	50	46.5684
234.877	50	43.6809
237.43	50	41.411
239.983	50	39.5461
242.536	50	37.7655
245.089	50	36.24
247.642	50	34.9284
0	55	37.8942
2.553	55	39.8519
5.106	55	42.5918
7.658	55	46.4626
10.212	55	47.5899
12.765	55	47.593
15.317	55	47.594
17.871	55	47.2662
20.424	55	47.5658
22.977	55	48.7342
25.53	55	50.8697
28.083	55	53.6931
30.636	55	54.1162
33.189	55	54.1209
35.742	55	54.1242
38.295	55	52.1244
40.848	55	50.8641
43.401	55	50.2648
45.954	55	50.182
48.507	55	50.6099
51.06	55	51.7292
53.613	55	53.4124
56.166	55	56.2437
58.719	55	56.3431
61.272	55	56.344
63.825	55	56.3428
66.378	55	54.7764
68.931	55	54.172
71.484	55	54.6356
74.037	55	55.9134
76.59	55	57.7686
79.143	55	57.7729
81.696	55	57.7746
84.249	55	57.3606
86.802	55	55.0121
89.355	55	53.6133
91.908	55	52.8563
94.461	55	52.6392
97.014	55	53.0375
99.567	55	53.8934
102.12	55	55.5984
104.674	55	57.8623
107.226	55	57.8645
109.779	55	57.8645
112.333	55	57.4784
114.885	55	55.8211
117.438	55	55.1331
119.991	55	55.4916
122.544	55	56.8361
125.098	55	58.1665
127.651	55	58.1694
130.204	55	58.1704
132.757	55	57.1434
135.31	55	54.962
137.863	55	53.6247
140.416	55	52.9261
142.969	55	52.8191
145.522	55	53.049
148.075	55	53.9843
150.628	55	55.8371
153.181	55	57.6421
155.734	55	57.6439
158.288	55	57.6433
160.84	55	56.7706
163.393	55	55.1475
165.946	55	54.5775
168.499	55	54.9953
171.052	55	56.3813
173.605	55	57.1666
176.158	55	57.1686
178.711	55	57.1681
181.264	55	55.6451
183.817	55	53.5112
186.37	55	52.1727
188.923	55	51.4048
191.476	55	51.0213
194.029	55	51.1822
196.582	55	52.0093
199.134	55	53.736
201.688	55	54.845
204.241	55	54.8456
206.794	55	54.8439
209.348	55	53.1103
211.9	55	50.9308
214.453	55	49.7952
217.006	55	49.4929
219.559	55	49.9267
222.112	55	50.0988
224.665	55	50.0971
227.218	55	50.0929
229.771	55	47.3113
232.324	55	44.5474
234.877	55	42.2594
237.43	55	40.3263
239.983	55	38.6634
242.536	55	37.0601
245.089	55	35.6424
247.642	55	34.4011
0	60	37.0168
2.553	60	38.9408
5.106	60	41.784
7.658	60	46.183
10.212	60	47.5732
12.765	60	47.5771
15.317	60	47.5777
17.871	60	46.7916
20.424	60	46.9822
22.977	60	48.3858
25.53	60	52.6912
28.083	60	54.0929
30.636	60	54.0977
33.189	60	54.0973
35.742	60	52.1615
38.295	60	50.4377
40.848	60	49.467
43.401	60	49.0329
45.954	60	49.0267
48.507	60	49.4841
51.06	60	50.6899
53.613	60	52.5943
56.166	60	56.189
58.719	60	56.3232
61.272	60	56.3243
63.825	60	56.3221
66.378	60	54.079
68.931	60	53.3644
71.484	60	54.0814
74.037	60	57.425
76.59	60	57.7538
79.143	60	57.7571
81.696	60	57.7605
84.249	60	55.0875
86.802	60	53.1783
89.355	60	52.0793
91.908	60	51.5017
94.461	60	51.3741
97.014	60	51.8354
99.567	60	52.7912
102.12	60	54.8005
104.674	60	57.8403
107.226	60	57.8437
109.779	60	57.8437
112.333	60	57.2787
114.885	60	55.0578
117.438	60	54.2849
119.991	60	54.9245
122.544	60	58.1456
125.098	60	58.151
127.651	60	58.1527
130.204	60	57.8628
132.757	60	54.8721
135.31	60	53.1622
137.863	60	52.1207
140.416	60	51.5838
142.969	60	51.5571
145.522	60	51.8489
148.075	60	52.8944
150.628	60	55.148
153.181	60	57.6201
155.734	60	57.6229
158.288	60	57.6219
160.84	60	56.3691
163.393	60	54.2904
165.946	60	53.7162
168.499	60	54.4772
171.052	60	57.1523
173.605	60	57.1545
176.158	60	57.1551
178.711	60	56.1278
181.264	60	53.4009
183.817	60	51.7333
186.37	60	50.7133
188.923	60	50.1299
191.476	60	49.8525
194.029	60	50.0684
196.582	60	51.034
199.134	60	53.2484
201.688	60	54.8233
204.241	60	54.8244
206.794	60	54.8221
209.348	60	52.5707
211.9	60	50.0597
214.453	60	48.9847
217.006	60	49.2268
219.559	60	50.0928
222.112	60	50.0927
224.665	60	50.0906
227.218	60	48.3404
229.771	60	45.3836
232.324	60	43.1374
234.877	60	41.2478
237.43	60	39.5651
239.983	60	38.0254
242.536	60	36.5247
245.089	60	35.1579
247.642	60	33.9505
0	65	35.3771
2.553	65	36.9462
5.106	65	39.1516
7.658	65	42.5202
10.212	65	45.336
12.765	65	45.7251
15.317	65	45.7932
17.871	65	44.5535
20.424	65	44.9526
22.977	65	46.1462
25.53	65	48.3704
28.083	65	50.4243
30.636	65	51.1811
33.189	65	51.1629
35.742	65	49.602
38.295	65	48.5979
40.848	65	48.0545
43.401	65	47.8018
45.954	65	47.7164
48.507	65	47.8722
51.06	65	48.6234
53.613	65	49.8695
56.166	65	53.4029
58.719	65	54.127
61.272	65	54.2174
63.825	65	53.9283
66.378	65	51.3395
68.931	65	50.9513
71.484	65	51.4726
74.037	65	52.7674
76.59	65	54.0052
79.143	65	54.8034
81.696	65	53.7816
84.249	65	52.1271
86.802	65	51.1267
89.355	65	50.5224
91.908	65	50.1763
94.461	65	49.9615
97.014	65	50.0298
99.567	65	50.5515
102.12	65	51.8597
104.674	65	55.238
107.226	65	55.6395
109.779	65	55.6151
112.333	65	54.2192
114.885	65	52.2636
117.438	65	51.8129
119.991	65	52.2621
122.544	65	53.549
125.098	65	54.58
127.651	65	55.3693
130.204	65	53.9163
132.757	65	52.2912
135.31	65	51.2825
137.863	65	50.652
140.416	65	50.2725
142.969	65	50.0608
145.522	65	50.0081
148.075	65	50.5897
150.628	65	52.0427
153.181	65	55.137
155.734	65	55.4339
158.288	65	55.2849
160.84	65	52.9725
163.393	65	51.6145
165.946	65	51.2764
168.499	65	51.7144
171.052	65	52.8955
173.605	65	53.7899
176.158	65	54.5476
178.711	65	52.2214
181.264	65	50.8574
183.817	65	49.9338
186.37	65	49.3638
188.923	65	48.9702
191.476	65	48.5848
194.029	65	48.3517
196.582	65	48.8024
199.134	65	50.1411
201.688	65	52.571
204.241	65	52.6657
206.794	65	52.3803
209.348	65	49.3364
211.9	65	47.6304
214.453	65	46.8722
217.006	65	46.7616
219.559	65	47.2916
222.112	65	47.595
224.665	65	48.1184
227.218	65	45.409
229.771	65	43.6591
232.324	65	42.2093
234.877	65	41.0125
237.43	65	39.8873
239.983	65	38.0353
242.536	65	36.1991
245.089	65	34.7702
247.642	65	33.5555
0	70	33.1907
2.553	70	34.3679
5.106	70	35.7334
7.658	70	37.1708
10.212	70	38.4561
12.765	70	39.4462
15.317	70	40.2381
17.871	70	41.0897
20.424	70	42.1123
22.977	70	43.4573
25.53	70	44.9881
28.083	70	46.3244
30.636	70	46.8355
33.189	70	47.1606
35.742	70	47.3041
38.295	70	47.2553
40.848	70	47.1282
43.401	70	46.9778
45.954	70	46.3903
48.507	70	45.9093
51.06	70	45.8449
53.613	70	46.0731
56.166	70	46.5037
58.719	70	46.9142
61.272	70	47.1405
63.825	70	47.2129
66.378	70	47.3269
68.931	70	47.637
71.484	70	48.2952
74.037	70	49.1982
76.59	70	49.9953
79.143	70	50.1688
81.696	70	50.2204
84.249	70	50.0757
86.802	70	49.8025
89.355	70	49.5202
91.908	70	49.2173
94.461	70	48.4229
97.014	70	47.8019
99.567	70	47.5516
102.12	70	47.6986
104.674	70	47.971
107.226	70	48.2376
109.779	70	48.2946
112.333	70	48.2406
114.885	70	48.2398
117.438	70	48.4659
119.991	70	49.057
122.544	70	49.8739
125.098	70	50.4766
127.651	70	50.6053
130.204	70	50.5806
132.757	70	50.3577
135.31	70	50.0194
137.863	70	49.6859
140.416	70	49.2157
142.969	70	48.3736
145.522	70	47.6674
148.075	70	47.4633
150.628	70	47.6125
153.181	70	47.8193
155.734	70	48.0318
158.288	70	47.981
160.84	70	47.8861
163.393	70	47.821
165.946	70	48.0211
168.499	70	48.5584
171.052	70	49.2579
173.605	70	49.67
176.158	70	49.7223
178.711	70	49.5783
181.264	70	49.2391
183.817	70	48.853
186.37	70	48.5175
188.923	70	47.9634
191.476	70	46.9952
194.029	70	46.1413
196.582	70	45.7369
199.134	70	45.6616
201.688	70	45.621
204.241	70	45.5202
206.794	70	45.1769
209.348	70	44.7474
211.9	70	44.2947
214.453	70	44.0823
217.006	70	44.2045
219.559	70	44.4162
222.112	70	44.4683
224.665	70	44.2292
227.218	70	43.6999
229.771	70	42.9089
232.324	70	42.061
234.877	70	41.3002
237.43	70	39.8222
239.983	70	37.7696
242.536	70	35.8373
245.089	70	34.2717
247.642	70	33.0116
0	75	31.2226
2.553	75	32.1446
5.106	75	33.1627
7.658	75	34.2124
10.212	75	35.2189
12.765	75	36.153
15.317	75	37.0914
17.871	75	38.1502
20.424	75	39.34
22.977	75	40.8354
25.53	75	42.643
28.083	75	44.394
30.636	75	45.0598
33.189	75	45.4848
35.742	75	45.7677
38.295	75	45.8475
40.848	75	45.7567
43.401	75	45.5551
45.954	75	44.5811
48.507	75	43.6245
51.06	75	43.1313
53.613	75	42.927
56.166	75	42.9332
58.719	75	43.0653
61.272	75	43.2508
63.825	75	43.5005
66.378	75	43.8825
68.931	75	44.4481
71.484	75	45.3668
74.037	75	46.6982
76.59	75	47.983
79.143	75	48.2795
81.696	75	48.4623
84.249	75	48.4759
86.802	75	48.3155
89.355	75	48.0393
91.908	75	47.6358
94.461	75	46.3791
97.014	75	45.2773
99.567	75	44.5883
102.12	75	44.3019
104.674	75	44.1847
107.226	75	44.211
109.779	75	44.2828
112.333	75	44.4527
114.885	75	44.7452
117.438	75	45.2453
119.991	75	46.127
122.544	75	47.4322
125.098	75	48.4575
127.651	75	48.7102
130.204	75	48.8249
132.757	75	48.7647
135.31	75	48.5274
137.863	75	48.1859
140.416	75	47.5459
142.969	75	46.2224
145.522	75	45.0447
148.075	75	44.4226
150.628	75	44.149
153.181	75	43.9848
155.734	75	43.9978
158.288	75	44.0203
160.84	75	44.1593
163.393	75	44.4014
165.946	75	44.8852
168.499	75	45.7661
171.052	75	46.9891
173.605	75	47.7408
176.158	75	47.9234
178.711	75	47.9341
181.264	75	47.7576
183.817	75	47.4535
186.37	75	47.086
188.923	75	46.3223
191.476	75	44.8914
194.029	75	43.6204
196.582	75	42.8337
199.134	75	42.3715
201.688	75	42.0012
204.241	75	41.7725
206.794	75	41.5411
209.348	75	41.4136
211.9	75	41.3281
214.453	75	41.4761
217.006	75	42.0239
219.559	75	42.703
222.112	75	42.9621
224.665	75	42.8343
227.218	75	42.472
229.771	75	41.8813
232.324	75	41.1498
234.877	75	40.4035
237.43	75	38.8189
239.983	75	36.6996
242.536	75	34.7485
245.089	75	33.2417
247.642	75	32.0468
0	80	29.4745
2.553	80	30.2453
5.106	80	31.0965
7.658	80	31.9857
10.212	80	32.8598
12.765	80	33.6979
15.317	80	34.5676
17.871	80	35.5469
20.424	80	36.6161
22.977	80	37.9064
25.53	80	39.4345
28.083	80	40.5992
30.636	80	41.106
33.189	80	41.5548
35.742	80	41.8595
38.295	80	42.0302
40.848	80	42.0273
43.401	80	44.1788
45.954	80	41.4971
48.507	80	40.6714
51.06	80	40.1975
53.613	80	39.9469
56.166	80	39.8761
58.719	80	39.9375
61.272	80	40.0843
63.825	80	40.3235
66.378	80	40.6948
68.931	80	41.2143
71.484	80	42.0191
74.037	80	43.1692
76.59	80	43.8253
79.143	80	44.0992
81.696	80	44.2774
84.249	80	44.3052
86.802	80	44.2332
89.355	80	44.0235
91.908	80	43.7422
94.461	80	43.0646
97.014	80	42.1057
99.567	80	41.4593
102.12	80	41.1364
104.674	80	40.9559
107.226	80	40.9276
109.779	80	40.982
112.333	80	41.1589
114.885	80	41.4548
117.438	80	41.9186
119.991	80	42.6887
122.544	80	43.7588
125.098	80	44.2763
127.651	80	44.4981
130.204	80	44.6103
132.757	80	44.5829
135.31	80	44.4355
137.863	80	44.1464
140.416	80	43.766
142.969	80	42.9142
145.522	80	41.8748
148.075	80	41.2821
150.628	80	40.9721
153.181	80	40.7551
155.734	80	40.7229
158.288	80	40.7417
160.84	80	40.8924
163.393	80	41.1443
165.946	80	41.5952
168.499	80	42.3729
171.052	80	43.3164
173.605	80	43.6565
176.158	80	43.8189
178.711	80	43.8195
181.264	80	43.6656
183.817	80	43.4502
186.37	80	43.1608
188.923	80	42.7599
191.476	80	41.7859
194.029	80	40.6549
196.582	80	39.9131
199.134	80	39.4345
201.688	80	39.0394
204.241	80	38.805
206.794	80	38.6087
209.348	80	38.5421
211.9	80	38.5223
214.453	80	38.7006
217.006	80	39.2187
219.559	80	39.5923
222.112	80	39.6039
224.665	80	39.4317
227.218	80	39.0449
229.771	80	38.4954
232.324	80	37.8066
234.877	80	37.062
237.43	80	36.0779
239.983	80	34.4384
242.536	80	32.8851
245.089	80	31.6322
247.642	80	30.6007
0	85	27.8872
2.553	85	28.5642
5.106	85	29.3203
7.658	85	30.1053
10.212	85	30.8661
12.765	85	31.5956
15.317	85	32.3448
17.871	85	33.1794
20.424	85	34.0457
22.977	85	35.021
25.53	85	36.4976
28.083	85	37.0939
30.636	85	37.3306
33.189	85	37.5622
35.742	85	37.7751
38.295	85	37.9556
40.848	85	38.1067
43.401	85	38.2421
45.954	85	38.2642
48.507	85	37.5091
51.06	85	37.2182
53.613	85	37.0361
56.166	85	36.9594
58.719	85	36.9919
61.272	85	37.1074
63.825	85	37.3095
66.378	85	37.616
68.931	85	38.0106
71.484	85	38.5853
74.037	85	39.6423
76.59	85	39.8077
79.143	85	39.8077
81.696	85	39.8161
84.249	85	39.8236
86.802	85	39.8262
89.355	85	39.8334
91.908	85	39.8589
94.461	85	39.5935
97.014	85	38.7269
99.567	85	38.2688
102.12	85	38.0252
104.674	85	37.8555
107.226	85	37.8171
109.779	85	37.8562
112.333	85	38.013
114.885	85	38.2456
117.438	85	38.5888
119.991	85	39.1133
122.544	85	40.1005
125.098	85	40.1347
127.651	85	40.109
130.204	85	40.0924
132.757	85	40.0773
135.31	85	40.0488
137.863	85	40.0172
140.416	85	40.001
142.969	85	39.4543
145.522	85	38.5488
148.075	85	38.1222
150.628	85	37.8776
153.181	85	37.6699
155.734	85	37.6377
158.288	85	37.6473
160.84	85	37.7861
163.393	85	37.983
165.946	85	38.3134
168.499	85	38.8027
171.052	85	39.6511
173.605	85	39.579
176.158	85	39.5015
178.711	85	39.4133
181.264	85	39.3094
183.817	85	39.227
186.37	85	39.1775
188.923	85	39.0317
191.476	85	38.515
194.029	85	37.553
196.582	85	36.9909
199.134	85	36.6015
201.688	85	36.2476
204.241	85	36.0468
206.794	85	35.8796
209.348	85	35.843
211.9	85	35.8149
214.453	85	35.9113
217.006	85	36.2114
219.559	85	36.345
222.112	85	36.0891
224.665	85	35.7866
227.218	85	35.4416
229.771	85	35.0467
232.324	85	34.5969
234.877	85	34.1259
237.43	85	33.6061
239.983	85	32.2033
242.536	85	30.7962
245.089	85	29.7694
247.642	85	28.9058

## Sheet: Fig.6c
Three-dimensional temperature nephogram of 10wt% AlN/ALSR composites
x(mm)	y(mm)	Temperature(︒C)
0	0	27.5743
2.553	0	27.9296
5.106	0	28.5801
7.658	0	29.3036
10.212	0	29.9143
12.765	0	30.4948
15.317	0	31.0967
17.871	0	31.7799
20.424	0	32.5411
22.977	0	33.2387
25.53	0	33.8102
28.083	0	34.4686
30.636	0	34.8504
33.189	0	35.134
35.742	0	35.3873
38.295	0	35.5799
40.848	0	35.7466
43.401	0	35.8712
45.954	0	35.8874
48.507	0	35.7482
51.06	0	35.611
53.613	0	35.5269
56.166	0	35.4347
58.719	0	35.4499
61.272	0	35.5378
63.825	0	35.6957
66.378	0	35.9806
68.931	0	36.2879
71.484	0	36.5979
74.037	0	37.0511
76.59	0	37.3142
79.143	0	37.4433
81.696	0	37.526
84.249	0	37.5811
86.802	0	37.6203
89.355	0	37.6314
91.908	0	37.5772
94.461	0	37.3426
97.014	0	37.0582
99.567	0	36.8115
102.12	0	36.6266
104.674	0	36.4293
107.226	0	36.3789
109.779	0	36.3845
112.332	0	36.5236
114.885	0	36.702
117.438	0	36.9058
119.991	0	37.2715
122.544	0	37.5708
125.098	0	37.7078
127.651	0	37.7604
130.204	0	37.7892
132.757	0	37.8115
135.31	0	37.8148
137.863	0	37.777
140.416	0	37.6055
142.969	0	37.327
145.522	0	37.0637
148.075	0	36.709
150.628	0	36.5243
153.181	0	36.2716
155.734	0	36.2441
158.288	0	36.2129
160.84	0	36.3557
163.393	0	36.4728
165.946	0	36.7095
168.499	0	36.9944
171.052	0	37.2207
173.605	0	37.2936
176.158	0	37.2946
178.711	0	37.2693
181.264	0	37.2313
183.817	0	37.1804
186.37	0	37.0841
188.923	0	36.9111
191.476	0	36.634
194.029	0	36.1479
196.582	0	35.7269
199.134	0	35.4034
201.688	0	35.0541
204.241	0	34.8546
206.794	0	34.71
209.347	0	34.6814
211.9	0	34.6044
214.453	0	34.6309
217.006	0	34.685
219.559	0	34.666
222.112	0	34.5431
224.665	0	34.3319
227.218	0	34.0734
229.771	0	33.7594
232.324	0	33.3749
234.877	0	32.874
237.43	0	32.0541
239.983	0	31.3249
242.536	0	30.5741
245.089	0	29.6155
247.642	0	29.018
0	5	28.7142
2.553	5	29.3426
5.106	5	30.0077
7.658	5	30.6901
10.212	5	31.368
12.765	5	32.0173
15.317	5	32.6913
17.871	5	33.4538
20.424	5	34.2601
22.977	5	35.2293
25.53	5	36.4703
28.083	5	37.3171
30.636	5	37.4946
33.189	5	37.7831
35.742	5	38.1021
38.295	5	38.4024
40.848	5	38.673
43.401	5	38.914
45.954	5	38.72
48.507	5	38.2454
51.06	5	37.9363
53.613	5	37.7709
56.166	5	37.7115
58.719	5	37.7536
61.272	5	37.8538
63.825	5	38.0191
66.378	5	38.2941
68.931	5	38.6641
71.484	5	39.2463
74.037	5	40.1442
76.59	5	40.6078
79.143	5	40.6066
81.696	5	40.6549
84.249	5	40.7377
86.802	5	40.8192
89.355	5	40.9039
91.908	5	41.0404
94.461	5	40.5296
97.014	5	39.7847
99.567	5	39.3121
102.12	5	39.0698
104.674	5	38.8978
107.226	5	38.848
109.779	5	38.8564
112.332	5	38.9607
114.885	5	39.1621
117.438	5	39.4831
119.991	5	40.0699
122.544	5	40.9156
125.098	5	41.0409
127.651	5	40.9756
130.204	5	40.9676
132.757	5	41.0176
135.31	5	41.0706
137.863	5	41.1217
140.416	5	41.261
142.969	5	40.4758
145.522	5	39.6357
148.075	5	39.2013
150.628	5	38.9533
153.181	5	38.743
155.734	5	38.6872
158.288	5	38.6619
160.84	5	38.7473
163.393	5	38.9066
165.946	5	39.2103
168.499	5	39.7912
171.052	5	40.5384
173.605	5	40.5225
176.158	5	40.4177
178.711	5	40.3435
181.264	5	40.2887
183.817	5	40.2687
186.37	5	40.3141
188.923	5	40.4133
191.476	5	39.5204
194.029	5	38.6068
196.582	5	38.0418
199.134	5	37.6392
201.688	5	37.2964
204.241	5	37.0714
206.794	5	36.8598
209.347	5	36.7687
211.9	5	36.6979
214.453	5	36.7744
217.006	5	37.108
219.559	5	37.4691
222.112	5	37.2412
224.665	5	36.946
227.218	5	36.6094
229.771	5	36.2256
232.324	5	35.818
234.877	5	35.4592
237.43	5	34.7062
239.983	5	33.5305
242.536	5	32.2759
245.089	5	31.315
247.642	5	30.4523
0	10	30.2117
2.553	10	30.8728
5.106	10	31.6093
7.658	10	32.3704
10.212	10	33.1227
12.765	10	33.8364
15.317	10	34.5743
17.871	10	35.4187
20.424	10	36.3542
22.977	10	37.5398
25.53	10	38.9428
28.083	10	40.5306
30.636	10	41.1694
33.189	10	41.7402
35.742	10	42.2198
38.295	10	42.4731
40.848	10	42.5346
43.401	10	42.5566
45.954	10	41.566
48.507	10	40.9382
51.06	10	40.4983
53.613	10	40.2774
56.166	10	40.2089
58.719	10	40.256
61.272	10	40.3609
63.825	10	40.5325
66.378	10	40.8331
68.931	10	41.2786
71.484	10	42.0375
74.037	10	43.0326
76.59	10	44.483
79.143	10	44.7233
81.696	10	45.0767
84.249	10	45.2737
86.802	10	45.2747
89.355	10	45.0817
91.908	10	44.8761
94.461	10	43.6096
97.014	10	42.6965
99.567	10	42.0839
102.12	10	41.7686
104.674	10	41.5683
107.226	10	41.504
109.779	10	41.4995
112.332	10	41.5936
114.885	10	41.8124
117.438	10	42.1961
119.991	10	42.9413
122.544	10	43.8897
125.098	10	45.0285
127.651	10	45.24
130.204	10	45.493
132.757	10	45.6065
135.31	10	45.5175
137.863	10	45.2744
140.416	10	44.8328
142.969	10	43.5246
145.522	10	42.5615
148.075	10	41.9665
150.628	10	41.6477
153.181	10	41.4044
155.734	10	41.3276
158.288	10	41.2846
160.84	10	41.3563
163.393	10	41.5309
165.946	10	41.9133
168.499	10	42.6491
171.052	10	43.6484
173.605	10	44.4516
176.158	10	44.654
178.711	10	44.8127
181.264	10	44.7978
183.817	10	44.6108
186.37	10	44.3643
188.923	10	43.7052
191.476	10	42.402
194.029	10	41.3381
196.582	10	40.6131
199.134	10	40.1262
201.688	10	39.7289
204.241	10	39.458
206.794	10	39.2016
209.347	10	39.0663
211.9	10	38.981
214.453	10	39.1081
217.006	10	39.5745
219.559	10	40.2874
222.112	10	40.6092
224.665	10	40.5962
227.218	10	40.404
229.771	10	39.9855
232.324	10	39.415
234.877	10	38.8105
237.43	10	37.2447
239.983	10	35.7418
242.536	10	34.2587
245.089	10	33.093
247.642	10	32.1384
0	15	31.8312
2.553	15	32.6322
5.106	15	33.5342
7.658	15	34.4588
10.212	15	35.3278
12.765	15	36.0818
15.317	15	36.7863
17.871	15	37.5701
20.424	15	38.454
22.977	15	39.6211
25.53	15	41.0383
28.083	15	42.4247
30.636	15	43.0873
33.189	15	43.6481
35.742	15	44.1561
38.295	15	44.4917
40.848	15	44.6188
43.401	15	44.5712
45.954	15	44.005
48.507	15	43.4138
51.06	15	43.0761
53.613	15	42.9504
56.166	15	42.9703
58.719	15	43.073
61.272	15	43.168
63.825	15	43.2619
66.378	15	43.4551
68.931	15	43.8005
71.484	15	44.463
74.037	15	45.4746
76.59	15	46.4816
79.143	15	46.856
81.696	15	47.207
84.249	15	47.4626
86.802	15	47.5398
89.355	15	47.4362
91.908	15	47.1563
94.461	15	46.2777
97.014	15	45.4456
99.567	15	44.8892
102.12	15	44.63
104.674	15	44.4911
107.226	15	44.4567
109.779	15	44.4137
112.332	15	44.406
114.885	15	44.5011
117.438	15	44.7744
119.991	15	45.4115
122.544	15	46.3518
125.098	15	47.0916
127.651	15	47.3947
130.204	15	47.6632
132.757	15	47.8305
135.31	15	47.8172
137.863	15	47.635
140.416	15	47.1776
142.969	15	46.2271
145.522	15	45.3337
148.075	15	44.7945
150.628	15	44.5256
153.181	15	44.3317
155.734	15	44.2711
158.288	15	44.1709
160.84	15	44.136
163.393	15	44.1791
165.946	15	44.4321
168.499	15	45.0745
171.052	15	45.9337
173.605	15	46.5028
176.158	15	46.7539
178.711	15	46.9388
181.264	15	46.9855
183.817	15	46.8688
186.37	15	46.6163
188.923	15	46.0546
191.476	15	44.9947
194.029	15	43.9755
196.582	15	43.2793
199.134	15	42.8182
201.688	15	42.4402
204.241	15	42.1483
206.794	15	41.8031
209.347	15	41.5276
211.9	15	41.2875
214.453	15	41.2664
217.006	15	41.6258
219.559	15	42.1222
222.112	15	42.3651
224.665	15	42.3635
227.218	15	42.2022
229.771	15	41.8414
232.324	15	41.3118
234.877	15	40.6914
237.43	15	39.4334
239.983	15	37.6781
242.536	15	36.0262
245.089	15	34.6795
247.642	15	33.5857
0	20	33.7192
2.553	20	34.7405
5.106	20	36.0493
7.658	20	37.5173
10.212	20	38.7943
12.765	20	39.5312
15.317	20	39.8526
17.871	20	40.0907
20.424	20	40.5059
22.977	20	41.3067
25.53	20	42.3451
28.083	20	43.2968
30.636	20	43.7677
33.189	20	44.3723
35.742	20	45.136
38.295	20	45.7045
40.848	20	45.959
43.401	20	45.9724
45.954	20	45.957
48.507	20	45.7842
51.06	20	45.7651
53.613	20	46.0138
56.166	20	46.531
58.719	20	46.9794
61.272	20	47.0505
63.825	20	46.7406
66.378	20	46.3563
68.931	20	46.186
71.484	20	46.4041
74.037	20	46.944
76.59	20	47.5017
79.143	20	47.7757
81.696	20	48.2201
84.249	20	48.7304
86.802	20	49.0574
89.355	20	49.0204
91.908	20	48.8581
94.461	20	48.6109
97.014	20	48.0931
99.567	20	47.7995
102.12	20	47.908
104.674	20	48.2441
107.226	20	48.4966
109.779	20	48.3612
112.332	20	47.8799
114.885	20	47.3932
117.438	20	47.1436
119.991	20	47.3159
122.544	20	47.7616
125.098	20	48.1212
127.651	20	48.3555
130.204	20	48.7304
132.757	20	49.1673
135.31	20	49.3646
137.863	20	49.2344
140.416	20	49.0326
142.969	20	48.6211
145.522	20	48.045
148.075	20	47.7626
150.628	20	47.8766
153.181	20	48.1474
155.734	20	48.3108
158.288	20	48.0242
160.84	20	47.4951
163.393	20	46.9571
165.946	20	46.6963
168.499	20	46.861
171.052	20	47.2161
173.605	20	47.4886
176.158	20	47.7047
178.711	20	48.001
181.264	20	48.2914
183.817	20	48.2963
186.37	20	48.1132
188.923	20	47.9073
191.476	20	47.4012
194.029	20	46.6238
196.582	20	46.1423
199.134	20	46.0408
201.688	20	46.0591
204.241	20	45.9031
206.794	20	45.3187
209.347	20	44.4975
211.9	20	43.6926
214.453	20	43.1533
217.006	20	43.0188
219.559	20	43.0815
222.112	20	43.135
224.665	20	43.114
227.218	20	43.023
229.771	20	42.8023
232.324	20	42.3976
234.877	20	41.8271
237.43	20	40.931
239.983	20	39.238
242.536	20	37.4805
245.089	20	35.9769
247.642	20	34.7837
0	25	35.6173
2.553	25	36.9566
5.106	25	39.0401
7.658	25	42.2115
10.212	25	45.2195
12.765	25	45.2243
15.317	25	45.2227
17.871	25	42.8279
20.424	25	42.355
22.977	25	42.534
25.53	25	43.1008
28.083	25	43.8029
30.636	25	44.584
33.189	25	45.61
35.742	25	47.0154
38.295	25	49.2391
40.848	25	51.0064
43.401	25	50.4137
45.954	25	50.0984
48.507	25	48.2309
51.06	25	48.4405
53.613	25	49.2916
56.166	25	52.8727
58.719	25	53.2129
61.272	25	53.2132
63.825	25	53.2102
66.378	25	49.4348
68.931	25	48.3607
71.484	25	48.0025
74.037	25	48.0592
76.59	25	48.3998
79.143	25	48.9501
81.696	25	49.8535
84.249	25	51.3215
86.802	25	53.7727
89.355	25	54.5273
91.908	25	53.6939
94.461	25	51.9133
97.014	25	50.8114
99.567	25	50.5616
102.12	25	51.387
104.674	25	54.738
107.226	25	54.7416
109.779	25	54.74
112.332	25	52.6255
114.885	25	50.4178
117.438	25	49.2748
119.991	25	48.8596
122.544	25	48.8991
125.098	25	49.1608
127.651	25	49.6916
130.204	25	50.5692
132.757	25	52.0403
135.31	25	55.0011
137.863	25	55.002
140.416	25	53.9444
142.969	25	52.313
145.522	25	50.6593
148.075	25	50.5717
150.628	25	51.5539
153.181	25	54.5382
155.734	25	54.5416
158.288	25	54.5386
160.84	25	51.6918
163.393	25	49.7276
165.946	25	48.7072
168.499	25	48.3128
171.052	25	48.3122
173.605	25	48.5555
176.158	25	49.0564
178.711	25	49.926
181.264	25	51.3592
183.817	25	53.9983
186.37	25	53.753
188.923	25	52.6239
191.476	25	50.797
194.029	25	49.0833
196.582	25	48.8615
199.134	25	49.7046
201.688	25	51.8717
204.241	25	51.8718
206.794	25	51.867
209.347	25	48.1829
211.9	25	46.0985
214.453	25	44.8931
217.006	25	44.2171
219.559	25	43.9021
222.112	25	43.8318
224.665	25	43.9861
227.218	25	44.4499
229.771	25	45.4501
232.324	25	47.3946
234.877	25	46.914
237.43	25	45.6313
239.983	25	41.8709
242.536	25	38.8282
245.089	25	37.0239
247.642	25	35.6951
0	30	36.7975
2.553	30	38.3617
5.106	30	40.7038
7.658	30	44.1646
10.212	30	45.2405
12.765	30	45.2436
15.317	30	45.2433
17.871	30	44.1539
20.424	30	43.5392
22.977	30	43.5633
25.53	30	43.9878
28.083	30	44.7018
30.636	30	45.746
33.189	30	47.1882
35.742	30	49.2626
38.295	30	51.017
40.848	30	51.0175
43.401	30	51.016
45.954	30	50.764
48.507	30	49.6065
51.06	30	49.925
53.613	30	50.9137
56.166	30	53.1452
58.719	30	53.2328
61.272	30	53.233
63.825	30	53.2299
66.378	30	51.0268
68.931	30	49.7706
71.484	30	49.2453
74.037	30	49.1694
76.59	30	49.5166
79.143	30	50.2437
81.696	30	51.461
84.249	30	53.4478
86.802	30	54.5415
89.355	30	54.5418
91.908	30	54.5381
94.461	30	53.0868
97.014	30	52.2312
99.567	30	52.1104
102.12	30	53.0503
104.674	30	54.7591
107.226	30	54.7612
109.779	30	54.7603
112.332	30	54.2377
114.885	30	52.0313
117.438	30	50.6977
119.991	30	50.1049
122.544	30	50.025
125.098	30	50.3447
127.651	30	51.0991
130.204	30	52.3435
132.757	30	54.2887
135.31	30	55.0169
137.863	30	55.0163
140.416	30	55.0102
142.969	30	53.6843
145.522	30	52.2302
148.075	30	52.1851
150.628	30	53.2293
153.181	30	54.5596
155.734	30	54.561
158.288	30	54.5592
160.84	30	53.439
163.393	30	51.312
165.946	30	50.0927
168.499	30	49.5427
171.052	30	49.4513
173.605	30	49.7687
176.158	30	50.4889
178.711	30	51.7333
181.264	30	53.706
183.817	30	54.0138
186.37	30	54.0105
188.923	30	54.0043
191.476	30	52.1512
194.029	30	50.5463
196.582	30	50.3379
199.134	30	51.1926
201.688	30	51.8903
204.241	30	51.89
206.794	30	51.8867
209.347	30	49.905
211.9	30	47.5457
214.453	30	46.0967
217.006	30	45.2497
219.559	30	44.8407
222.112	30	44.776
224.665	30	45.0985
227.218	30	45.9396
229.771	30	47.4137
232.324	30	47.4088
234.877	30	47.4018
237.43	30	46.4883
239.983	30	43.0268
242.536	30	39.6093
245.089	30	37.6318
247.642	30	36.1772
0	35	37.429
2.553	35	38.9836
5.106	35	41.2118
7.658	35	44.3301
10.212	35	45.2617
12.765	35	45.2645
15.317	35	45.2647
17.871	35	44.5497
20.424	35	44.1805
22.977	35	44.3347
25.53	35	44.8683
28.083	35	45.7245
30.636	35	46.998
33.189	35	48.802
35.742	35	51.0215
38.295	35	51.0247
40.848	35	51.0254
43.401	35	50.9281
45.954	35	50.1081
48.507	35	49.8584
51.06	35	50.321
53.613	35	51.2887
56.166	35	53.1816
58.719	35	53.2526
61.272	35	53.2529
63.825	35	53.2509
66.378	35	51.5422
68.931	35	50.5228
71.484	35	50.118
74.037	35	50.1359
76.59	35	50.6035
79.143	35	51.5147
81.696	35	53.0185
84.249	35	54.5595
86.802	35	54.5581
89.355	35	54.556
91.908	35	54.1298
94.461	35	52.8848
97.014	35	52.4641
99.567	35	52.532
102.12	35	53.3988
104.674	35	54.7792
107.226	35	54.7807
109.779	35	54.78
112.332	35	54.3759
114.885	35	52.6048
117.438	35	51.4918
119.991	35	51.0032
122.544	35	51.0047
125.098	35	51.4386
127.651	35	52.3739
130.204	35	53.9914
132.757	35	55.0319
135.31	35	55.0323
137.863	35	55.0292
140.416	35	54.3239
142.969	35	53.1816
145.522	35	52.5074
148.075	35	52.6158
150.628	35	53.5293
153.181	35	54.5792
155.734	35	54.5803
158.288	35	54.5789
160.84	35	53.6982
163.393	35	51.9537
165.946	35	50.9096
168.499	35	50.4469
171.052	35	50.4372
173.605	35	50.8824
176.158	35	51.803
178.711	35	53.3003
181.264	35	54.0311
183.817	35	54.0301
186.37	35	54.0252
188.923	35	52.9052
191.476	35	51.4312
194.029	35	50.7131
196.582	35	50.6654
199.134	35	51.3758
201.688	35	51.9071
204.241	35	51.9067
206.794	35	51.904
209.347	35	50.239
211.9	35	48.1505
214.453	35	46.7971
217.006	35	45.9865
219.559	35	45.6171
222.112	35	45.6303
224.665	35	46.1008
227.218	35	47.1534
229.771	35	47.4336
232.324	35	47.4282
234.877	35	47.4194
237.43	35	44.3214
239.983	35	41.6686
242.536	35	39.2522
245.089	35	37.4824
247.642	35	36.1252
0	40	37.7163
2.553	40	39.2576
5.106	40	41.4163
7.658	40	44.3929
10.212	40	45.2774
12.765	40	45.2801
15.317	40	45.2806
17.871	40	44.7868
20.424	40	44.6343
22.977	40	44.9663
25.53	40	45.6744
28.083	40	46.728
30.636	40	48.244
33.189	40	50.5697
35.742	40	51.0239
38.295	40	51.0266
40.848	40	51.0269
43.401	40	50.2437
45.954	40	49.7226
48.507	40	49.7286
51.06	40	50.3258
53.613	40	51.3514
56.166	40	53.1974
58.719	40	53.2658
61.272	40	53.2662
63.825	40	53.2646
66.378	40	51.8243
68.931	40	51.0068
71.484	40	50.7639
74.037	40	50.9387
76.59	40	51.6011
79.143	40	52.7894
81.696	40	54.4096
84.249	40	54.5677
86.802	40	54.5673
89.355	40	54.5634
91.908	40	53.1755
94.461	40	52.4234
97.014	40	52.2788
99.567	40	52.5304
102.12	40	53.4469
104.674	40	54.7917
107.226	40	54.7932
109.779	40	54.7927
112.332	40	54.4432
114.885	40	52.9245
117.438	40	52.0029
119.991	40	51.6637
122.544	40	51.8068
125.098	40	52.4063
127.651	40	53.5824
130.204	40	55.042
132.757	40	55.0429
135.31	40	55.0417
137.863	40	54.7305
140.416	40	53.3785
142.969	40	52.6925
145.522	40	52.3367
148.075	40	52.6113
150.628	40	53.5658
153.181	40	54.5914
155.734	40	54.5925
158.288	40	54.5914
160.84	40	53.8222
163.393	40	52.3102
165.946	40	51.435
168.499	40	51.1053
171.052	40	51.2283
173.605	40	51.8391
176.158	40	53.0625
178.711	40	54.0425
181.264	40	54.0431
183.817	40	54.0403
186.37	40	53.3622
188.923	40	51.8767
191.476	40	50.8857
194.029	40	50.4781
196.582	40	50.6084
199.134	40	51.3806
201.688	40	51.9165
204.241	40	51.9162
206.794	40	51.9138
209.347	40	50.3833
211.9	40	48.4611
214.453	40	47.2181
217.006	40	46.4917
219.559	40	46.209
222.112	40	46.3294
224.665	40	46.9629
227.218	40	47.455
229.771	40	47.4514
232.324	40	47.4444
234.877	40	45.4504
237.43	40	42.6082
239.983	40	40.5005
242.536	40	38.5408
245.089	40	37.0037
247.642	40	35.7653
0	45	37.7895
2.553	45	39.3271
5.106	45	41.4688
7.658	45	44.4118
10.212	45	45.2851
12.765	45	45.2879
15.317	45	45.2887
17.871	45	44.96
20.424	45	44.9987
22.977	45	45.5295
25.53	45	46.4672
28.083	45	47.8104
30.636	45	49.8086
33.189	45	51.0142
35.742	45	51.018
38.295	45	51.0201
40.848	45	50.3447
43.401	45	49.5425
45.954	45	49.2635
48.507	45	49.4401
51.06	45	50.1567
53.613	45	51.2781
56.166	45	53.1994
58.719	45	53.2701
61.272	45	53.2706
63.825	45	53.2693
66.378	45	51.9945
68.931	45	51.3318
71.484	45	51.2485
74.037	45	51.6001
76.59	45	52.4803
79.143	45	53.9984
81.696	45	54.5678
84.249	45	54.5694
86.802	45	54.5685
89.355	45	53.4203
91.908	45	52.3689
94.461	45	51.8796
97.014	45	51.9296
99.567	45	52.3394
102.12	45	53.3688
104.674	45	54.7947
107.226	45	54.7964
109.779	45	54.7961
112.332	45	54.4774
114.885	45	53.1155
117.438	45	52.3447
119.991	45	52.1647
122.544	45	52.4944
125.098	45	53.3316
127.651	45	54.7854
130.204	45	55.0455
132.757	45	55.0458
135.31	45	55.0435
137.863	45	53.6014
140.416	45	52.5742
142.969	45	52.1335
145.522	45	51.9953
148.075	45	52.4235
150.628	45	53.4967
153.181	45	54.594
155.734	45	54.5953
158.288	45	54.5943
160.84	45	53.8859
163.393	45	52.5171
165.946	45	51.7792
168.499	45	51.5937
171.052	45	51.8852
173.605	45	52.7207
176.158	45	54.047
178.711	45	54.0483
181.264	45	54.0474
183.817	45	53.8146
186.37	45	52.128
188.923	45	51.0284
191.476	45	50.3257
194.029	45	50.1191
196.582	45	50.4101
199.134	45	51.3196
201.688	45	51.9167
204.241	45	51.9165
206.794	45	51.9143
209.347	45	50.4434
211.9	45	48.6107
214.453	45	47.4546
217.006	45	46.8229
219.559	45	46.6624
222.112	45	46.9744
224.665	45	47.4724
227.218	45	47.4692
229.771	45	47.4633
232.324	45	46.4121
234.877	45	43.5503
237.43	45	41.2954
239.983	45	39.5006
242.536	45	37.8131
245.089	45	36.4355
247.642	45	35.2903
0	50	37.6812
2.553	50	39.2258
5.106	50	41.3967
7.658	50	44.3936
10.212	50	45.2841
12.765	50	45.2871
15.317	50	45.288
17.871	50	45.0772
20.424	50	45.2911
22.977	50	46.0624
25.53	50	47.322
28.083	50	49.07
30.636	50	50.9966
33.189	50	51.0012
35.742	50	51.0041
38.295	50	50.7043
40.848	50	49.4454
43.401	50	48.8443
45.954	50	48.715
48.507	50	49.0168
51.06	50	49.8542
53.613	50	51.1048
56.166	50	53.1887
58.719	50	53.265
61.272	50	53.2657
63.825	50	53.2645
66.378	50	52.0699
68.931	50	51.5277
71.484	50	51.6285
74.037	50	52.2294
76.59	50	53.4553
79.143	50	54.5594
81.696	50	54.562
84.249	50	54.5631
86.802	50	53.7053
89.355	50	52.3213
91.908	50	51.5391
94.461	50	51.2402
97.014	50	51.4483
99.567	50	52.0113
102.12	50	53.2007
104.674	50	54.7882
107.226	50	54.7901
109.779	50	54.79
112.332	50	54.4818
114.885	50	53.1949
117.438	50	52.5434
119.991	50	52.5499
122.544	50	53.1522
125.098	50	54.3845
127.651	50	55.0394
130.204	50	55.041
132.757	50	55.0395
135.31	50	53.8778
137.863	50	52.5265
140.416	50	51.7456
142.969	50	51.4904
145.522	50	51.5188
148.075	50	52.1033
150.628	50	53.352
153.181	50	54.5869
155.734	50	54.5884
158.288	50	54.5877
160.84	50	53.898
163.393	50	52.5979
165.946	50	51.9773
168.499	50	51.9737
171.052	50	52.5274
173.605	50	53.7566
176.158	50	54.045
178.711	50	54.0457
181.264	50	54.0444
183.817	50	52.3969
186.37	50	51.0157
188.923	50	50.1757
191.476	50	49.6841
194.029	50	49.6493
196.582	50	50.1092
199.134	50	51.2114
201.688	50	51.9078
204.241	50	51.9079
206.794	50	51.9058
209.347	50	50.4332
211.9	50	48.6246
214.453	50	47.5359
217.006	50	47.0126
219.559	50	47.0053
222.112	50	47.4674
224.665	50	47.4799
227.218	50	47.4764
229.771	50	47.2332
232.324	50	44.5922
234.877	50	42.1529
237.43	50	40.2132
239.983	50	38.6302
242.536	50	37.1299
245.089	50	35.8691
247.642	50	34.7971
0	55	37.3403
2.553	55	38.898
5.106	55	41.1504
7.658	55	44.3239
10.212	55	45.2746
12.765	55	45.2779
15.317	55	45.2789
17.871	55	45.0788
20.424	55	45.4231
22.977	55	46.519
25.53	55	48.336
28.083	55	50.652
30.636	55	50.9792
33.189	55	50.9838
35.742	55	50.9852
38.295	55	49.5421
40.848	55	48.5125
43.401	55	48.0451
45.954	55	48.0155
48.507	55	48.4096
51.06	55	49.3724
53.613	55	50.7942
56.166	55	53.1646
58.719	55	53.2516
61.272	55	53.2525
63.825	55	53.2512
66.378	55	51.9866
68.931	55	51.5137
71.484	55	51.8683
74.037	55	52.916
76.59	55	54.5392
79.143	55	54.5465
81.696	55	54.5481
84.249	55	54.244
86.802	55	52.3379
89.355	55	51.2189
91.908	55	50.6145
94.461	55	50.4496
97.014	55	50.7881
99.567	55	51.5021
102.12	55	52.9089
104.674	55	54.773
107.226	55	54.7754
109.779	55	54.7754
112.332	55	54.4422
114.885	55	53.091
117.438	55	52.5105
119.991	55	52.7656
122.544	55	53.8298
125.098	55	55.0261
127.651	55	55.029
130.204	55	55.0297
132.757	55	54.3861
135.31	55	52.5712
137.863	55	51.4246
140.416	55	50.8103
142.969	55	50.6925
145.522	55	50.8553
148.075	55	51.6029
150.628	55	53.1022
153.181	55	54.5713
155.734	55	54.5732
158.288	55	54.5725
160.84	55	53.829
163.393	55	52.4745
165.946	55	51.9443
168.499	55	52.2032
171.052	55	53.2928
173.605	55	54.0329
176.158	55	54.0359
178.711	55	54.0351
181.264	55	52.8029
183.817	55	51.0374
186.37	55	49.9108
188.923	55	49.2548
191.476	55	48.917
194.029	55	49.0236
196.582	55	49.6626
199.134	55	51.0365
201.688	55	51.8913
204.241	55	51.8917
206.794	55	51.8894
209.347	55	50.3149
211.9	55	48.4368
214.453	55	47.4094
217.006	55	47.0704
219.559	55	47.3602
222.112	55	47.4822
224.665	55	47.4806
227.218	55	47.4765
229.771	55	45.2511
232.324	55	42.8847
234.877	55	40.9364
237.43	55	39.2836
239.983	55	37.8717
242.536	55	36.5192
245.089	55	35.345
247.642	55	34.3286
0	60	36.5766
2.553	60	38.1478
5.106	60	40.5088
7.658	60	44.0913
10.212	60	45.2579
12.765	60	45.2619
15.317	60	45.2626
17.871	60	44.7208
20.424	60	44.9812
22.977	60	46.3628
25.53	60	49.868
28.083	60	50.9557
30.636	60	50.9616
33.189	60	50.9628
35.742	60	49.7056
38.295	60	48.2204
40.848	60	47.415
43.401	60	47.0645
45.954	60	47.0886
48.507	60	47.5087
51.06	60	48.5503
53.613	60	50.1566
56.166	60	53.1137
58.719	60	53.2318
61.272	60	53.2329
63.825	60	53.2296
66.378	60	51.4739
68.931	60	50.9283
71.484	60	51.47
74.037	60	54.081
76.59	60	54.5257
79.143	60	54.5294
81.696	60	54.5266
84.249	60	52.5576
86.802	60	50.9609
89.355	60	50.0374
91.908	60	49.5483
94.461	60	49.4419
97.014	60	49.8318
99.567	60	50.6333
102.12	60	52.2908
104.674	60	54.7507
107.226	60	54.7546
109.779	60	54.7546
112.332	60	54.2706
114.885	60	52.5227
117.438	60	51.8878
119.991	60	52.3624
122.544	60	55.003
125.098	60	55.0111
127.651	60	55.0136
130.204	60	54.8427
132.757	60	52.5749
135.31	60	51.1164
137.863	60	50.1852
140.416	60	49.6967
142.969	60	49.6502
145.522	60	49.8745
148.075	60	50.7303
150.628	60	52.5619
153.181	60	54.5493
155.734	60	54.5521
158.288	60	54.5511
160.84	60	53.5228
163.393	60	51.852
165.946	60	51.3376
168.499	60	51.836
171.052	60	54.0136
173.605	60	54.019
176.158	60	54.0204
178.711	60	53.2683
181.264	60	51.0495
183.817	60	49.6126
186.37	60	48.7176
188.923	60	48.2026
191.476	60	47.9519
194.029	60	48.1166
196.582	60	48.8856
199.134	60	50.6592
201.688	60	51.8693
204.241	60	51.8702
206.794	60	51.8672
209.347	60	49.8848
211.9	60	47.7761
214.453	60	46.8011
217.006	60	46.6584
219.559	60	47.4763
222.112	60	47.4765
224.665	60	47.4737
227.218	60	46.1178
229.771	60	43.5939
232.324	60	41.6669
234.877	60	40.0438
237.43	60	38.5975
239.983	60	37.29
242.536	60	36.0233
245.089	60	34.8923
247.642	60	33.8947
0	65	35.192
2.553	65	36.436
5.106	65	38.2805
7.658	65	40.9039
10.212	65	43.656
12.765	65	43.9624
15.317	65	43.9769
17.871	65	42.8912
20.424	65	43.294
22.977	65	44.4552
25.53	65	46.554
28.083	65	47.8524
30.636	65	48.7682
33.189	65	48.8156
35.742	65	47.4622
38.295	65	46.6549
40.848	65	46.214
43.401	65	46.0118
45.954	65	45.9633
48.507	65	46.1503
51.06	65	46.8177
53.613	65	47.8968
56.166	65	50.9294
58.719	65	51.6847
61.272	65	51.7606
63.825	65	51.4706
66.378	65	49.2579
68.931	65	49.0109
71.484	65	49.5629
74.037	65	50.9155
76.59	65	51.7261
79.143	65	52.5296
81.696	65	51.9331
84.249	65	50.4791
86.802	65	49.4127
89.355	65	48.7992
91.908	65	48.4509
94.461	65	48.2382
97.014	65	48.3176
99.567	65	48.7575
102.12	65	49.8603
104.674	65	52.8313
107.226	65	53.2103
109.779	65	53.184
112.332	65	51.505
114.885	65	50.2465
117.438	65	49.9106
119.991	65	50.3804
122.544	65	51.8607
125.098	65	52.2442
127.651	65	52.9262
130.204	65	51.7067
132.757	65	50.3454
135.31	65	49.47
137.863	65	48.8922
140.416	65	48.526
142.969	65	48.3339
145.522	65	48.3039
148.075	65	48.7862
150.628	65	50
153.181	65	52.7454
155.734	65	53.0195
158.288	65	52.8781
160.84	65	50.79
163.393	65	49.6773
165.946	65	49.44
168.499	65	49.9547
171.052	65	51.3109
173.605	65	51.5223
176.158	65	52.1385
178.711	65	50.2458
181.264	65	48.9985
183.817	65	48.1163
186.37	65	47.5621
188.923	65	47.1772
191.476	65	46.8265
194.029	65	46.6513
196.582	65	47.0091
199.134	65	48.1292
201.688	65	50.261
204.241	65	50.3468
206.794	65	50.0337
209.347	65	47.2144
211.9	65	45.7758
214.453	65	45.1378
217.006	65	45.1195
219.559	65	45.3789
222.112	65	45.756
224.665	65	46.0116
227.218	65	43.9372
229.771	65	42.2229
232.324	65	40.8799
234.877	65	39.7839
237.43	65	38.7271
239.983	65	37.2067
242.536	65	35.6936
245.089	65	34.5123
247.642	65	33.5257
0	70	33.2246
2.553	70	34.1947
5.106	70	35.3513
7.658	70	36.5818
10.212	70	37.7011
12.765	70	38.5516
15.317	70	39.2304
17.871	70	39.9737
20.424	70	40.8792
22.977	70	42.0634
25.53	70	43.3653
28.083	70	44.4894
30.636	70	44.9869
33.189	70	45.3331
35.742	70	45.4967
38.295	70	45.4728
40.848	70	45.3712
43.401	70	45.2441
45.954	70	44.8113
48.507	70	44.4767
51.06	70	44.456
53.613	70	44.6891
56.166	70	45.0977
58.719	70	45.4938
61.272	70	45.7085
63.825	70	45.776
66.378	70	45.8974
68.931	70	46.2061
71.484	70	46.8161
74.037	70	47.604
76.59	70	48.2942
79.143	70	48.5055
81.696	70	48.5968
84.249	70	48.461
86.802	70	48.1693
89.355	70	47.8644
91.908	70	47.5535
94.461	70	46.8978
97.014	70	46.3961
99.567	70	46.2033
102.12	70	46.3485
104.674	70	46.6052
107.226	70	46.8578
109.779	70	46.9101
112.332	70	46.8518
114.885	70	46.855
117.438	70	47.0649
119.991	70	47.6009
122.544	70	48.2593
125.098	70	48.7164
127.651	70	48.8452
130.204	70	48.8374
132.757	70	48.629
135.31	70	48.2987
137.863	70	47.9622
140.416	70	47.5319
142.969	70	46.8461
145.522	70	46.2838
148.075	70	46.1168
150.628	70	46.2585
153.181	70	46.4592
155.734	70	46.6581
158.288	70	46.6113
160.84	70	46.514
163.393	70	46.4625
165.946	70	46.6469
168.499	70	47.1319
171.052	70	47.6687
173.605	70	47.9863
176.158	70	48.0309
178.711	70	47.888
181.264	70	47.5285
183.817	70	47.1139
186.37	70	46.7515
188.923	70	46.2475
191.476	70	45.4404
194.029	70	44.7332
196.582	70	44.3898
199.134	70	44.316
201.688	70	44.2808
204.241	70	44.1724
206.794	70	43.8097
209.347	70	43.3852
211.9	70	42.9649
214.453	70	42.7644
217.006	70	42.8652
219.559	70	43.0295
222.112	70	43.0746
224.665	70	42.8619
227.218	70	42.3411
229.771	70	41.5364
232.324	70	40.6796
234.877	70	39.9117
237.43	70	38.6392
239.983	70	36.9292
242.536	70	35.3289
245.089	70	34.0331
247.642	70	32.9967
0	75	31.4642
2.553	75	32.2337
5.106	75	33.0982
7.658	75	33.9931
10.212	75	34.867
12.765	75	35.6774
15.317	75	36.4972
17.871	75	37.4287
20.424	75	38.4669
22.977	75	39.7587
25.53	75	41.2683
28.083	75	42.6993
30.636	75	43.3288
33.189	75	43.7652
35.742	75	44.0624
38.295	75	44.1637
40.848	75	44.1021
43.401	75	43.9332
45.954	75	43.2241
48.507	75	42.5145
51.06	75	42.1291
53.613	75	41.99
56.166	75	42.0229
58.719	75	42.1696
61.272	75	42.3505
63.825	75	42.5792
66.378	75	42.9308
68.931	75	43.4344
71.484	75	44.2241
74.037	75	45.3245
76.59	75	46.3712
79.143	75	46.6842
81.696	75	46.8827
84.249	75	46.908
86.802	75	46.7499
89.355	75	46.4708
91.908	75	46.0812
94.461	75	45.0792
97.014	75	44.196
99.567	75	43.6444
102.12	75	43.4226
104.674	75	43.3341
107.226	75	43.3731
109.779	75	43.441
112.332	75	43.5867
114.885	75	43.8442
117.438	75	44.2743
119.991	75	45.0357
122.544	75	46.0598
125.098	75	46.8261
127.651	75	47.0593
130.204	75	47.1702
132.757	75	47.1167
135.31	75	46.8896
137.863	75	46.554
140.416	75	45.9913
142.969	75	44.9379
145.522	75	44.0005
148.075	75	43.4871
150.628	75	43.2683
153.181	75	43.1375
155.734	75	43.1592
158.288	75	43.1791
160.84	75	43.2943
163.393	75	43.5011
165.946	75	43.9049
168.499	75	44.6558
171.052	75	45.5835
173.605	75	46.1519
176.158	75	46.3087
178.711	75	46.3117
181.264	75	46.1257
183.817	75	45.8058
186.37	75	45.4218
188.923	75	44.7544
191.476	75	43.5887
194.029	75	42.5389
196.582	75	41.8736
199.134	75	41.4603
201.688	75	41.1377
204.241	75	40.9179
206.794	75	40.6751
209.347	75	40.5257
211.9	75	40.4102
214.453	75	40.4903
217.006	75	40.9083
219.559	75	41.4232
222.112	75	41.6308
224.665	75	41.517
227.218	75	41.1643
229.771	75	40.5739
232.324	75	39.8454
234.877	75	39.0985
237.43	75	37.7475
239.983	75	35.9817
242.536	75	34.3651
245.089	75	33.1156
247.642	75	32.1277
0	80	29.8932
2.553	80	30.552
5.106	80	31.2857
7.658	80	32.0504
10.212	80	32.816
12.765	80	33.5514
15.317	80	34.3198
17.871	80	35.1915
20.424	80	36.1336
22.977	80	37.2665
25.53	80	38.5525
28.083	80	39.5313
30.636	80	40.0073
33.189	80	40.4393
35.742	80	40.7378
38.295	80	40.926
40.848	80	40.9788
43.401	80	40.9095
45.954	80	40.6173
48.507	80	40.0338
51.06	80	39.6503
53.613	80	39.4624
56.166	80	39.4221
58.719	80	39.5035
61.272	80	39.6489
63.825	80	39.867
66.378	80	40.2073
68.931	80	40.667
71.484	80	41.3576
74.037	80	42.3118
76.59	80	42.8684
79.143	80	43.132
81.696	80	43.3046
84.249	80	43.3418
86.802	80	43.2787
89.355	80	43.0868
91.908	80	42.8324
94.461	80	42.2807
97.014	80	41.502
99.567	80	40.9772
102.12	80	40.7213
104.674	80	40.5746
107.226	80	40.5657
109.779	80	40.6191
112.332	80	40.7739
114.885	80	41.0381
117.438	80	41.4428
119.991	80	42.1219
122.544	80	42.7852
125.098	80	43.3282
127.651	80	43.4913
130.204	80	43.5647
132.757	80	43.5445
135.31	80	43.4234
137.863	80	43.1588
140.416	80	42.8245
142.969	80	42.1506
145.522	80	41.2952
148.075	80	40.8064
150.628	80	40.5535
153.181	80	40.3717
155.734	80	40.3541
158.288	80	40.3701
160.84	80	40.4986
163.393	80	40.715
165.946	80	41.0972
168.499	80	41.7805
171.052	80	42.4632
173.605	80	42.7143
176.158	80	42.8302
178.711	80	42.789
181.264	80	42.64
183.817	80	42.4278
186.37	80	42.1372
188.923	80	41.7997
191.476	80	40.9704
194.029	80	40.0172
196.582	80	39.3794
199.134	80	38.9482
201.688	80	38.602
204.241	80	38.379
206.794	80	38.1696
209.347	80	38.0761
211.9	80	38.013
214.453	80	38.1159
217.006	80	38.5026
219.559	80	38.7742
222.112	80	38.7699
224.665	80	38.6082
227.218	80	38.2312
229.771	80	37.6965
232.324	80	37.046
234.877	80	36.3529
237.43	80	35.482
239.983	80	34.1005
242.536	80	32.788
245.089	80	31.7316
247.642	80	30.8635
0	85	28.5014
2.553	85	29.0748
5.106	85	29.7407
7.658	85	30.4311
10.212	85	31.1132
12.765	85	31.767
15.317	85	32.4432
17.871	85	33.2026
20.424	85	33.9868
22.977	85	34.9119
25.53	85	36.2964
28.083	85	36.7031
30.636	85	36.9167
33.189	85	37.1408
35.742	85	37.3508
38.295	85	37.5379
40.848	85	37.7081
43.401	85	37.8708
45.954	85	38.0118
48.507	85	37.4129
51.06	85	37.1822
53.613	85	37.0471
56.166	85	36.9975
58.719	85	37.053
61.272	85	37.1704
63.825	85	37.3547
66.378	85	37.6411
68.931	85	37.9992
71.484	85	38.4923
74.037	85	39.4963
76.59	85	39.592
79.143	85	39.5926
81.696	85	39.6081
84.249	85	39.6239
86.802	85	39.6337
89.355	85	39.6462
91.908	85	39.6831
94.461	85	39.4143
97.014	85	38.6994
99.567	85	38.325
102.12	85	38.1269
104.674	85	37.9862
107.226	85	37.9683
109.779	85	38.0084
112.332	85	38.1456
114.885	85	38.361
117.438	85	38.6726
119.991	85	39.1431
122.544	85	39.9439
125.098	85	39.8789
127.651	85	39.832
130.204	85	39.8067
132.757	85	39.802
135.31	85	39.7898
137.863	85	39.7748
140.416	85	39.8014
142.969	85	39.319
145.522	85	38.5287
148.075	85	38.1773
150.628	85	37.9707
153.181	85	37.7942
155.734	85	37.7751
158.288	85	37.7825
160.84	85	37.9001
163.393	85	38.0737
165.946	85	38.3566
168.499	85	38.7862
171.052	85	39.4177
173.605	85	39.3111
176.158	85	39.2128
178.711	85	39.1168
181.264	85	39.0198
183.817	85	38.9384
186.37	85	38.8873
188.923	85	38.7779
191.476	85	38.2756
194.029	85	37.4387
196.582	85	36.9538
199.134	85	36.5895
201.688	85	36.2758
204.241	85	36.08
206.794	85	35.8945
209.347	85	35.8272
211.9	85	35.7584
214.453	85	35.8001
217.006	85	35.9571
219.559	85	36.1389
222.112	85	35.8724
224.665	85	35.5745
227.218	85	35.2349
229.771	85	34.8497
232.324	85	34.4231
234.877	85	33.9913
237.43	85	33.575
239.983	85	32.2818
242.536	85	31.0396
245.089	85	30.1475
247.642	85	29.4215

## Sheet: Fig.6d
Three-dimensional temperature nephogram of 10wt% AlN/ALSR composites
x(mm)	y(mm)	Temperature(︒C)
0	0	28.2808
2.553	0	28.585
5.106	0	29.1126
7.659	0	29.7547
10.212	0	30.3142
12.765	0	30.85
15.317	0	31.3642
17.871	0	31.9531
20.424	0	32.6033
22.977	0	33.2154
25.53	0	33.705
28.083	0	34.2889
30.636	0	34.6561
33.189	0	34.9316
35.742	0	35.1844
38.295	0	35.3771
40.848	0	35.545
43.401	0	35.6734
45.954	0	35.7001
48.507	0	35.6234
51.06	0	35.5498
53.613	0	35.5184
56.166	0	35.4766
58.719	0	35.5189
61.272	0	35.6123
63.825	0	35.757
66.378	0	36.0088
68.931	0	36.2952
71.484	0	36.5338
74.037	0	36.8708
76.59	0	37.1063
79.143	0	37.2113
81.696	0	37.2811
84.249	0	37.3315
86.802	0	37.3754
89.355	0	37.41
91.908	0	37.4072
94.461	0	37.2973
97.014	0	37.0617
99.567	0	36.8725
102.12	0	36.7333
104.674	0	36.5556
107.226	0	36.5135
109.779	0	36.5023
112.333	0	36.5879
114.885	0	36.7828
117.438	0	36.9494
119.991	0	37.1875
122.544	0	37.4621
125.098	0	37.5888
127.651	0	37.6331
130.204	0	37.6515
132.757	0	37.6615
135.31	0	37.6633
137.863	0	37.6478
140.416	0	37.5769
142.969	0	37.3408
145.522	0	37.0967
148.075	0	36.8723
150.628	0	36.6749
153.181	0	36.4446
155.734	0	36.4095
158.287	0	36.3708
160.84	0	36.4694
163.393	0	36.5694
165.946	0	36.7016
168.499	0	36.9182
171.052	0	37.0855
173.605	0	37.1333
176.158	0	37.1162
178.711	0	37.0776
181.264	0	37.0264
183.817	0	36.9676
186.37	0	36.889
188.923	0	36.7085
191.476	0	36.4265
194.029	0	36.1167
196.582	0	35.702
199.135	0	35.4322
201.688	0	35.1159
204.241	0	34.9573
206.794	0	34.7898
209.347	0	34.727
211.9	0	34.655
214.453	0	34.6229
217.006	0	34.6234
219.559	0	34.569
222.112	0	34.4178
224.665	0	34.2196
227.218	0	33.9746
229.771	0	33.6864
232.324	0	33.3448
234.877	0	32.8769
237.43	0	32.1998
239.983	0	31.5968
242.536	0	30.8867
245.089	0	30.0469
247.642	0	29.6213
250.195	0	28.8134
0	5	29.2771
2.553	5	29.77
5.106	5	30.3166
7.659	5	30.8886
10.212	5	31.5073
12.765	5	32.072
15.317	5	32.6305
17.871	5	33.268
20.424	5	33.9376
22.977	5	34.7257
25.53	5	35.754
28.083	5	36.5614
30.636	5	36.7066
33.189	5	36.9793
35.742	5	37.2885
38.295	5	37.577
40.848	5	37.8306
43.401	5	38.0642
45.954	5	37.9411
48.507	5	37.4924
51.06	5	37.3233
53.613	5	37.2552
56.166	5	37.2391
58.719	5	37.3061
61.272	5	37.4094
63.825	5	37.5552
66.378	5	37.7946
68.931	5	38.1031
71.484	5	38.5703
74.037	5	39.3132
76.59	5	39.6939
79.143	5	39.6648
81.696	5	39.7044
84.249	5	39.7675
86.802	5	39.846
89.355	5	39.9599
91.908	5	40.1142
94.461	5	39.8062
97.014	5	39.1659
99.567	5	38.8209
102.12	5	38.625
104.674	5	38.4813
107.226	5	38.4412
109.779	5	38.4347
112.333	5	38.4972
114.885	5	38.6519
117.438	5	38.9303
119.991	5	39.3206
122.544	5	40.0458
125.098	5	40.2171
127.651	5	40.1501
130.204	5	40.138
132.757	5	40.1496
135.31	5	40.1806
137.863	5	40.2461
140.416	5	40.3911
142.969	5	39.8068
145.522	5	39.1434
148.075	5	38.7749
150.628	5	38.5633
153.181	5	38.3738
155.734	5	38.318
158.287	5	38.2793
160.84	5	38.3273
163.393	5	38.4468
165.946	5	38.6434
168.499	5	39.0201
171.052	5	39.7034
173.605	5	39.6644
176.158	5	39.5535
178.711	5	39.4743
181.264	5	39.4017
183.817	5	39.3626
186.37	5	39.3884
188.923	5	39.477
191.476	5	38.7424
194.029	5	37.9546
196.582	5	37.4901
199.135	5	37.1587
201.688	5	36.8574
204.241	5	36.6594
206.794	5	36.4617
209.347	5	36.3622
211.9	5	36.2715
214.453	5	36.2866
217.006	5	36.4646
219.559	5	36.8114
222.112	5	36.5655
224.665	5	36.2881
227.218	5	35.9848
229.771	5	35.6433
232.324	5	35.2697
234.877	5	34.9673
237.43	5	34.4272
239.983	5	33.2614
242.536	5	32.2551
245.089	5	31.4707
247.642	5	30.8305
250.195	5	29.8644
0	10	30.4967
2.553	10	31.0371
5.106	10	31.6342
7.659	10	32.2613
10.212	10	32.9394
12.765	10	33.5513
15.317	10	34.1554
17.871	10	34.8502
20.424	10	35.6108
22.977	10	36.5565
25.53	10	37.6563
28.083	10	38.8263
30.636	10	39.371
33.189	10	39.8846
35.742	10	40.3331
38.295	10	40.5842
40.848	10	40.6567
43.401	10	40.6897
45.954	10	40.0422
48.507	10	39.6348
51.06	10	39.3528
53.613	10	39.2468
56.166	10	39.2283
58.719	10	39.3015
61.272	10	39.4097
63.825	10	39.5607
66.378	10	39.8164
68.931	10	40.1803
71.484	10	40.7743
74.037	10	41.484
76.59	10	42.4937
79.143	10	42.6823
81.696	10	42.97
84.249	10	43.1347
86.802	10	43.1515
89.355	10	43.0352
91.908	10	42.9319
94.461	10	42.0567
97.014	10	41.4686
99.567	10	41.021
102.12	10	40.7766
104.674	10	40.6195
107.226	10	40.5724
109.779	10	40.5589
112.333	10	40.613
114.885	10	40.7742
117.438	10	41.116
119.991	10	41.6499
122.544	10	42.2798
125.098	10	43.0922
127.651	10	43.2693
130.204	10	43.4794
132.757	10	43.5535
135.31	10	43.4782
137.863	10	43.3019
140.416	10	43.0489
142.969	10	42.1666
145.522	10	41.4467
148.075	10	40.9708
150.628	10	40.7119
153.181	10	40.5031
155.734	10	40.4312
158.287	10	40.378
160.84	10	40.4112
163.393	10	40.5408
165.946	10	40.7888
168.499	10	41.3029
171.052	10	41.9696
173.605	10	42.5181
176.158	10	42.6707
178.711	10	42.7732
181.264	10	42.7337
183.817	10	42.551
186.37	10	42.3502
188.923	10	41.8983
191.476	10	40.9447
194.029	10	40.116
196.582	10	39.5277
199.135	10	39.1342
201.688	10	38.7945
204.241	10	38.5623
206.794	10	38.3312
209.347	10	38.1965
211.9	10	38.0975
214.453	10	38.148
217.006	10	38.4653
219.559	10	38.898
222.112	10	39.0678
224.665	10	39.008
227.218	10	38.8173
229.771	10	38.4275
232.324	10	37.8893
234.877	10	37.3638
237.43	10	36.1213
239.983	10	35.0193
242.536	10	33.876
245.089	10	32.9358
247.642	10	32.2116
250.195	10	31.1526
0	15	31.9034
2.553	15	32.5223
5.106	15	33.2323
7.659	15	33.9821
10.212	15	34.7593
12.765	15	35.4091
15.317	15	35.9965
17.871	15	36.6543
20.424	15	37.3905
22.977	15	38.3522
25.53	15	39.502
28.083	15	40.6609
30.636	15	41.3064
33.189	15	41.8663
35.742	15	42.3598
38.295	15	42.668
40.848	15	42.7625
43.401	15	42.6774
45.954	15	42.2125
48.507	15	41.7433
51.06	15	41.5098
53.613	15	41.4577
56.166	15	41.4977
58.719	15	41.6083
61.272	15	41.7109
63.825	15	41.8127
66.378	15	41.9973
68.931	15	42.3028
71.484	15	42.8474
74.037	15	43.656
76.59	15	44.4605
79.143	15	44.8388
81.696	15	45.176
84.249	15	45.4044
86.802	15	45.4627
89.355	15	45.3544
91.908	15	45.1007
94.461	15	44.4395
97.014	15	43.7805
99.567	15	43.3575
102.12	15	43.144
104.674	15	43.0313
107.226	15	43.0055
109.779	15	42.9673
112.333	15	42.9506
114.885	15	43.0278
117.438	15	43.2878
119.991	15	43.759
122.544	15	44.4888
125.098	15	45.1341
127.651	15	45.4575
130.204	15	45.7189
132.757	15	45.857
135.31	15	45.8173
137.863	15	45.6254
140.416	15	45.2313
142.969	15	44.4856
145.522	15	43.7751
148.075	15	43.3239
150.628	15	43.0891
153.181	15	42.9116
155.734	15	42.8454
158.287	15	42.7515
160.84	15	42.7054
163.393	15	42.7486
165.946	15	42.9157
168.499	15	43.4009
171.052	15	44.0765
173.605	15	44.5628
176.158	15	44.8178
178.711	15	44.9818
181.264	15	44.9995
183.817	15	44.8442
186.37	15	44.5646
188.923	15	44.0478
191.476	15	43.1712
194.029	15	42.3293
196.582	15	41.7347
199.135	15	41.345
201.688	15	41.0129
204.241	15	40.7622
206.794	15	40.4656
209.347	15	40.2273
211.9	15	40.0271
214.453	15	39.985
217.006	15	40.2542
219.559	15	40.643
222.112	15	40.8509
224.665	15	40.862
227.218	15	40.7169
229.771	15	40.3677
232.324	15	39.8393
234.877	15	39.204
237.43	15	38.0823
239.983	15	36.6858
242.536	15	35.3976
245.089	15	34.3368
247.642	15	33.5291
250.195	15	32.3469
0	20	33.4774
2.553	20	34.2926
5.106	20	35.3112
7.659	20	36.4498
10.212	20	37.5426
12.765	20	38.1942
15.317	20	38.5069
17.871	20	38.7697
20.424	20	39.1578
22.977	20	39.8404
25.53	20	40.6926
28.083	20	41.5345
30.636	20	42.0132
33.189	20	42.5949
35.742	20	43.2978
38.295	20	43.817
40.848	20	44.0332
43.401	20	44.0193
45.954	20	43.8981
48.507	20	43.7437
51.06	20	43.7595
53.613	20	43.9987
56.166	20	44.3983
58.719	20	44.7506
61.272	20	44.8341
63.825	20	44.6564
66.378	20	44.4206
68.931	20	44.3452
71.484	20	44.5505
74.037	20	44.9991
76.59	20	45.4838
79.143	20	45.7643
81.696	20	46.1529
84.249	20	46.5801
86.802	20	46.8307
89.355	20	46.7946
91.908	20	46.6464
94.461	20	46.3787
97.014	20	46.0068
99.567	20	45.8043
102.12	20	45.8669
104.674	20	46.0959
107.226	20	46.2752
109.779	20	46.1709
112.333	20	45.8071
114.885	20	45.4484
117.438	20	45.3195
119.991	20	45.4346
122.544	20	45.7922
125.098	20	46.1587
127.651	20	46.4095
130.204	20	46.7485
132.757	20	47.0845
135.31	20	47.2233
137.863	20	47.1039
140.416	20	46.8877
142.969	20	46.5222
145.522	20	46.0695
148.075	20	45.8182
150.628	20	45.8599
153.181	20	46.0057
155.734	20	46.0964
158.287	20	45.8773
160.84	20	45.4657
163.393	20	45.0801
165.946	20	44.858
168.499	20	44.9782
171.052	20	45.2795
173.605	20	45.5466
176.158	20	45.7621
178.711	20	46.0166
181.264	20	46.2359
183.817	20	46.2024
186.37	20	45.9876
188.923	20	45.7144
191.476	20	45.1964
194.029	20	44.5495
196.582	20	44.1111
199.135	20	43.9759
201.688	20	43.9238
204.241	20	43.7799
206.794	20	43.3123
209.347	20	42.6706
211.9	20	42.047
214.453	20	41.6092
217.006	20	41.4931
219.559	20	41.562
222.112	20	41.626
224.665	20	41.6097
227.218	20	41.5246
229.771	20	41.2992
232.324	20	40.8666
234.877	20	40.3082
237.43	20	39.4047
239.983	20	38.0924
242.536	20	36.769
245.089	20	35.5484
247.642	20	34.627
250.195	20	33.3043
0	25	35.1505
2.553	25	36.2377
5.106	25	37.9696
7.659	25	40.616
10.212	25	43.0294
12.765	25	43.0352
15.317	25	43.0337
17.871	25	41.1642
20.424	25	40.7536
22.977	25	40.9202
25.53	25	41.4031
28.083	25	42.0082
30.636	25	42.6921
33.189	25	43.5761
35.742	25	44.7707
38.295	25	46.6207
40.848	25	48.0959
43.401	25	47.6473
45.954	25	46.5652
48.507	25	45.8106
51.06	25	46.0276
53.613	25	46.8684
56.166	25	49.7866
58.719	25	50.0317
61.272	25	50.0322
63.825	25	50.0288
66.378	25	47.0752
68.931	25	46.2182
71.484	25	45.9567
74.037	25	45.9821
76.59	25	46.267
79.143	25	46.7274
81.696	25	47.4504
84.249	25	48.581
86.802	25	50.6716
89.355	25	51.3443
91.908	25	50.4738
94.461	25	49.1653
97.014	25	48.3016
99.567	25	48.2291
102.12	25	48.9183
104.674	25	51.5761
107.226	25	51.5802
109.779	25	51.5785
112.333	25	49.8996
114.885	25	48.0265
117.438	25	47.2235
119.991	25	46.7784
122.544	25	46.7904
125.098	25	47.0098
127.651	25	47.4286
130.204	25	48.1318
132.757	25	49.2185
135.31	25	51.3425
137.863	25	51.5887
140.416	25	50.6005
142.969	25	49.4191
145.522	25	48.3756
148.075	25	48.2582
150.628	25	49.0598
153.181	25	51.3423
155.734	25	51.3455
158.287	25	51.3423
160.84	25	49.1738
163.393	25	47.5493
165.946	25	46.5935
168.499	25	46.2285
171.052	25	46.2046
173.605	25	46.3788
176.158	25	46.7632
178.711	25	47.4483
181.264	25	48.5681
183.817	25	50.8489
186.37	25	50.3157
188.923	25	49.3987
191.476	25	48.0165
194.029	25	46.662
196.582	25	46.4427
199.135	25	47.1231
201.688	25	48.754
204.241	25	48.7545
206.794	25	48.7492
209.347	25	45.9136
211.9	25	44.1261
214.453	25	43.0824
217.006	25	42.5003
219.559	25	42.2168
222.112	25	42.1452
224.665	25	42.2532
227.218	25	42.5922
229.771	25	43.3818
232.324	25	44.9616
234.877	25	44.4203
237.43	25	42.5428
239.983	25	40.0468
242.536	25	37.95
245.089	25	36.4679
247.642	25	35.4681
250.195	25	34.0443
0	30	36.2286
2.553	30	37.4473
5.106	30	39.3417
7.659	30	42.0938
10.212	30	43.0524
12.765	30	43.056
15.317	30	43.0559
17.871	30	42.2173
20.424	30	41.7421
22.977	30	41.791
25.53	30	42.162
28.083	30	42.7637
30.636	30	43.6372
33.189	30	44.8223
35.742	30	46.4977
38.295	30	48.1062
40.848	30	48.1084
43.401	30	48.1078
45.954	30	47.781
48.507	30	47.0963
51.06	30	47.3203
53.613	30	48.1925
56.166	30	49.9844
58.719	30	50.0533
61.272	30	50.0536
63.825	30	50.0511
66.378	30	48.3507
68.931	30	47.3934
71.484	30	47.0069
74.037	30	46.9261
76.59	30	47.2242
79.143	30	47.8372
81.696	30	48.8366
84.249	30	50.4644
86.802	30	51.4738
89.355	30	51.474
91.908	30	51.4716
94.461	30	50.6222
97.014	30	49.702
99.567	30	49.583
102.12	30	50.2683
104.674	30	51.5995
107.226	30	51.6015
109.779	30	51.6005
112.333	30	51.1652
114.885	30	49.3411
117.438	30	48.4159
119.991	30	47.8519
122.544	30	47.7738
125.098	30	48.0255
127.651	30	48.6106
130.204	30	49.6253
132.757	30	51.2665
135.31	30	51.9349
137.863	30	51.9333
140.416	30	51.9293
142.969	30	50.8056
145.522	30	49.7651
148.075	30	49.6003
150.628	30	50.3651
153.181	30	51.3651
155.734	30	51.3664
158.287	30	51.3646
160.84	30	50.4744
163.393	30	48.827
165.946	30	47.7532
168.499	30	47.2631
171.052	30	47.159
173.605	30	47.3696
176.158	30	47.9124
178.711	30	48.8933
181.264	30	50.5914
183.817	30	50.8679
186.37	30	50.8648
188.923	30	50.8583
191.476	30	49.2909
194.029	30	47.9107
196.582	30	47.6598
199.135	30	48.245
201.688	30	48.7738
204.241	30	48.7735
206.794	30	48.7701
209.347	30	47.2148
211.9	30	45.3132
214.453	30	44.0892
217.006	30	43.3666
219.559	30	42.9956
222.112	30	42.9246
224.665	30	43.1712
227.218	30	43.7961
229.771	30	44.984
232.324	30	44.9801
234.877	30	44.9725
237.43	30	44.5874
239.983	30	41.4164
242.536	30	38.7444
245.089	30	37.0216
247.642	30	35.9401
250.195	30	34.4307
0	35	36.7778
2.553	35	37.9823
5.106	35	39.7615
7.659	35	42.2371
10.212	35	43.075
12.765	35	43.0782
15.317	35	43.0785
17.871	35	42.5382
20.424	35	42.2764
22.977	35	42.4373
25.53	35	42.8974
28.083	35	43.607
30.636	35	44.6464
33.189	35	46.0817
35.742	35	47.8785
38.295	35	48.1165
40.848	35	48.1171
43.401	35	48.0493
45.954	35	47.475
48.507	35	47.2835
51.06	35	47.6583
53.613	35	48.4978
56.166	35	50.0178
58.719	35	50.0746
61.272	35	50.075
63.825	35	50.0732
66.378	35	48.771
68.931	35	48.0152
71.484	35	47.733
74.037	35	47.7333
76.59	35	48.1196
79.143	35	48.8634
81.696	35	50.0687
84.249	35	51.4887
86.802	35	51.4898
89.355	35	51.4877
91.908	35	51.2188
94.461	35	50.2248
97.014	35	49.8222
99.567	35	49.9071
102.12	35	50.5463
104.674	35	51.6208
107.226	35	51.6223
109.779	35	51.6216
112.333	35	51.2812
114.885	35	49.8292
117.438	35	49.073
119.991	35	48.6203
122.544	35	48.6121
125.098	35	48.9554
127.651	35	49.6835
130.204	35	50.9514
132.757	35	51.9512
135.31	35	51.9512
137.863	35	51.9484
140.416	35	51.3806
142.969	35	50.3809
145.522	35	49.9154
148.075	35	49.9324
150.628	35	50.5966
153.181	35	51.3858
155.734	35	51.3868
158.287	35	51.3854
160.84	35	50.6777
163.393	35	49.333
165.946	35	48.4329
168.499	35	48.0218
171.052	35	47.9821
173.605	35	48.2843
176.158	35	48.9694
178.711	35	50.2133
181.264	35	50.8875
183.817	35	50.8858
186.37	35	50.8819
188.923	35	49.9219
191.476	35	48.7163
194.029	35	48.0336
196.582	35	47.9234
199.135	35	48.3931
201.688	35	48.7915
204.241	35	48.7911
206.794	35	48.7884
209.347	35	47.4709
211.9	35	45.8025
214.453	35	44.6682
217.006	35	43.9786
219.559	35	43.6392
222.112	35	43.6355
224.665	35	44.0106
227.218	35	44.8185
229.771	35	45.0076
232.324	35	45.0014
234.877	35	44.994
237.43	35	42.505
239.983	35	40.2957
242.536	35	38.362
245.089	35	36.9047
247.642	35	35.8946
250.195	35	34.4565
0	40	37.0385
2.553	40	38.2259
5.106	40	39.9419
7.659	40	42.2987
10.212	40	43.0917
12.765	40	43.0948
15.317	40	43.0954
17.871	40	42.7376
20.424	40	42.6566
22.977	40	42.9659
25.53	40	43.57
28.083	40	44.4394
30.636	40	45.6791
33.189	40	47.4773
35.742	40	48.1163
38.295	40	48.1189
40.848	40	48.1193
43.401	40	47.548
45.954	40	47.1679
48.507	40	47.1864
51.06	40	47.673
53.613	40	48.553
56.166	40	50.0343
58.719	40	50.0889
61.272	40	50.0894
63.825	40	50.088
66.378	40	49.0074
68.931	40	48.4179
71.484	40	48.2679
74.037	40	48.3915
76.59	40	48.912
79.143	40	49.832
81.696	40	51.2836
84.249	40	51.4991
86.802	40	51.4989
89.355	40	51.495
91.908	40	50.434
94.461	40	49.8093
97.014	40	49.6539
99.567	40	49.8907
102.12	40	50.5836
104.674	40	51.6342
107.226	40	51.6357
109.779	40	51.6352
112.333	40	51.3429
114.885	40	50.1089
117.438	40	49.5031
119.991	40	49.1785
122.544	40	49.2822
125.098	40	49.7513
127.651	40	50.6501
130.204	40	51.9614
132.757	40	51.9626
135.31	40	51.9611
137.863	40	51.7514
140.416	40	50.6312
142.969	40	49.9887
145.522	40	49.7612
148.075	40	49.9233
150.628	40	50.6255
153.181	40	51.3986
155.734	40	51.3996
158.287	40	51.3985
160.84	40	50.7829
163.393	40	49.626
165.946	40	48.8726
168.499	40	48.5749
171.052	40	48.6455
173.605	40	49.0799
176.158	40	49.9703
178.711	40	50.9007
181.264	40	50.9007
183.817	40	50.8974
186.37	40	50.3648
188.923	40	49.0723
191.476	40	48.2806
194.029	40	47.8512
196.582	40	47.8826
199.135	40	48.4007
201.688	40	48.8014
204.241	40	48.801
206.794	40	48.7985
209.347	40	47.5874
211.9	40	46.0513
214.453	40	45.0067
217.006	40	44.3825
219.559	40	44.1057
222.112	40	44.1782
224.665	40	44.6764
227.218	40	45.0295
229.771	40	45.026
232.324	40	45.0193
234.877	40	43.4096
237.43	40	41.0737
239.983	40	39.3367
242.536	40	37.774
245.089	40	36.5175
247.642	40	35.5896
250.195	40	34.2417
0	45	37.1166
2.553	45	38.2988
5.106	45	39.9966
7.659	45	42.3201
10.212	45	43.1005
12.765	45	43.1037
15.317	45	43.1045
17.871	45	42.8857
20.424	45	42.966
22.977	45	43.4434
25.53	45	44.2431
28.083	45	45.3582
30.636	45	46.9478
33.189	45	48.107
35.742	45	48.1111
38.295	45	48.1128
40.848	45	47.6727
43.401	45	47.0177
45.954	45	46.8095
48.507	45	46.9641
51.06	45	47.5468
53.613	45	48.5006
56.166	45	50.0379
58.719	45	50.0941
61.272	45	50.0948
63.825	45	50.0937
66.378	45	49.1583
68.931	45	48.7036
71.484	45	48.693
74.037	45	48.9687
76.59	45	49.6734
79.143	45	50.8576
81.696	45	51.4994
84.249	45	51.5007
86.802	45	51.4996
89.355	45	50.5882
91.908	45	49.7621
94.461	45	49.3592
97.014	45	49.3696
99.567	45	49.7348
102.12	45	50.5227
104.674	45	51.638
107.226	45	51.6397
109.779	45	51.6394
112.333	45	51.3756
114.885	45	50.2829
117.438	45	49.805
119.991	45	49.6103
122.544	45	49.8613
125.098	45	50.5077
127.651	45	51.7542
130.204	45	51.9654
132.757	45	51.9659
135.31	45	51.964
137.863	45	50.756
140.416	45	49.9273
142.969	45	49.5259
145.522	45	49.4751
148.075	45	49.771
150.628	45	50.5711
153.181	45	51.4018
155.734	45	51.403
158.287	45	51.4021
160.84	45	50.8394
163.393	45	49.8054
165.946	45	49.1692
168.499	45	48.993
171.052	45	49.2084
173.605	45	49.8259
176.158	45	50.9064
178.711	45	50.9076
181.264	45	50.9066
183.817	45	50.7455
186.37	45	49.3188
188.923	45	48.3706
191.476	45	47.8089
194.029	45	47.559
196.582	45	47.7259
199.135	45	48.3525
201.688	45	48.8019
204.241	45	48.8018
206.794	45	48.7995
209.347	45	47.6371
211.9	45	46.1726
214.453	45	45.1962
217.006	45	44.6415
219.559	45	44.4449
222.112	45	44.6281
224.665	45	45.0469
227.218	45	45.0456
229.771	45	45.0401
232.324	45	44.3056
234.877	45	41.8587
237.43	45	39.9922
239.983	45	38.5145
242.536	45	37.1653
245.089	45	36.0449
247.642	45	35.1831
250.195	45	33.9132
0	50	37.0354
2.553	50	38.2247
5.106	50	39.9448
7.659	50	42.3062
10.212	50	43.1001
12.765	50	43.1035
15.317	50	43.1045
17.871	50	42.9872
20.424	50	43.2126
22.977	50	43.8836
25.53	50	44.9416
28.083	50	46.3935
30.636	50	48.0877
33.189	50	48.0939
35.742	50	48.0976
38.295	50	47.8928
40.848	50	46.9205
43.401	50	46.4574
45.954	50	46.3719
48.507	50	46.6282
51.06	50	47.3082
53.613	50	48.3658
56.166	50	50.0292
58.719	50	50.0896
61.272	50	50.0905
63.825	50	50.0896
66.378	50	49.2356
68.931	50	48.8929
71.484	50	49.0464
74.037	50	49.537
76.59	50	50.5694
79.143	50	51.4891
81.696	50	51.4931
84.249	50	51.4937
86.802	50	50.9603
89.355	50	49.7667
91.908	50	49.1152
94.461	50	48.8516
97.014	50	48.9851
99.567	50	49.4728
102.12	50	50.3891
104.674	50	51.6319
107.226	50	51.6339
109.779	50	51.6338
112.333	50	51.382
114.885	50	50.3659
117.438	50	50.0039
119.991	50	49.957
122.544	50	50.4297
125.098	50	51.4193
127.651	50	51.9583
130.204	50	51.9606
132.757	50	51.9602
135.31	50	51.0338
137.863	50	49.9027
140.416	50	49.2507
142.969	50	49.0013
145.522	50	49.0868
148.075	50	49.5143
150.628	50	50.4556
153.181	50	51.395
155.734	50	51.3964
158.287	50	51.3957
160.84	50	50.8532
163.393	50	49.8892
165.946	50	49.3501
168.499	50	49.3167
171.052	50	49.729
173.605	50	50.606
176.158	50	50.9055
178.711	50	50.9058
181.264	50	50.9038
183.817	50	49.5604
186.37	50	48.3918
188.923	50	47.6663
191.476	50	47.2789
194.029	50	47.1775
196.582	50	47.4856
199.135	50	48.2635
201.688	50	48.7932
204.241	50	48.7933
206.794	50	48.7911
209.347	50	47.6306
211.9	50	46.1885
214.453	50	45.2661
217.006	50	44.7976
219.559	50	44.7207
222.112	50	45.0064
224.665	50	45.0586
227.218	50	45.0547
229.771	50	45.0486
232.324	50	42.572
234.877	50	40.6598
237.43	50	39.0778
239.983	50	37.7798
242.536	50	36.58
245.089	50	35.5575
247.642	50	34.7479
250.195	50	33.5425
0	55	36.7562
2.553	55	37.964
5.106	55	39.7537
7.659	55	42.2468
10.212	55	43.0906
12.765	55	43.0942
15.317	55	43.0953
17.871	55	43.0038
20.424	55	43.3393
22.977	55	44.2572
25.53	55	45.7035
28.083	55	47.7332
30.636	55	48.0714
33.189	55	48.0764
35.742	55	48.0795
38.295	55	46.9099
40.848	55	46.1256
43.401	55	45.7826
45.954	55	45.7908
48.507	55	46.1315
51.06	55	46.9183
53.613	55	48.1224
56.166	55	50.0074
58.719	55	50.0759
61.272	55	50.077
63.825	55	50.0761
66.378	55	49.194
68.931	55	48.9264
71.484	55	49.289
74.037	55	50.0902
76.59	55	51.4738
79.143	55	51.4774
81.696	55	51.4795
84.249	55	51.2081
86.802	55	49.8002
89.355	55	48.8657
91.908	55	48.357
94.461	55	48.2032
97.014	55	48.4449
99.567	55	49.065
102.12	55	50.1586
104.674	55	51.6163
107.226	55	51.6187
109.779	55	51.6188
112.333	55	51.3522
114.885	55	50.3077
117.438	55	50.0467
119.991	55	50.1825
122.544	55	50.9788
125.098	55	51.9438
127.651	55	51.9467
130.204	55	51.948
132.757	55	51.577
135.31	55	49.8894
137.863	55	48.9872
140.416	55	48.4828
142.969	55	48.3499
145.522	55	48.5536
148.075	55	49.121
150.628	55	50.2612
153.181	55	51.379
155.734	55	51.3808
158.287	55	51.3801
160.84	55	50.8053
163.393	55	49.8303
165.946	55	49.3688
168.499	55	49.5451
171.052	55	50.3062
173.605	55	50.8938
176.158	55	50.8965
178.711	55	50.896
181.264	55	50.0064
183.817	55	48.4856
186.37	55	47.4996
188.923	55	46.9165
191.476	55	46.6534
194.029	55	46.6747
196.582	55	47.1343
199.135	55	48.1221
201.688	55	48.7761
204.241	55	48.7765
206.794	55	48.7742
209.347	55	47.5435
211.9	55	46.0527
214.453	55	45.1766
217.006	55	44.8415
219.559	55	44.9592
222.112	55	45.0622
224.665	55	45.0602
227.218	55	45.0556
229.771	55	43.3608
232.324	55	41.336
234.877	55	39.6994
237.43	55	38.3118
239.983	55	37.1399
242.536	55	36.0455
245.089	55	35.0931
247.642	55	34.3225
250.195	55	33.1678
0	60	36.1606
2.553	60	37.3664
5.106	60	39.2686
7.659	60	42.0792
10.212	60	43.0731
12.765	60	43.0775
15.317	60	43.0785
17.871	60	42.7646
20.424	60	43.0697
22.977	60	44.3493
25.53	60	46.9705
28.083	60	48.0452
30.636	60	48.051
33.189	60	48.0533
35.742	60	46.908
38.295	60	45.7963
40.848	60	45.1957
43.401	60	44.955
45.954	60	45.0146
48.507	60	45.3859
51.06	60	46.2471
53.613	60	47.6357
56.166	60	49.9682
58.719	60	50.0552
61.272	60	50.0565
63.825	60	50.0553
66.378	60	48.8249
68.931	60	48.539
71.484	60	49.2115
74.037	60	50.9096
76.59	60	51.457
79.143	60	51.4599
81.696	60	51.461
84.249	60	49.9245
86.802	60	48.593
89.355	60	47.8312
91.908	60	47.4374
94.461	60	47.3486
97.014	60	47.6452
99.567	60	48.3682
102.12	60	49.6907
104.674	60	51.5936
107.226	60	51.5968
109.779	60	51.5968
112.333	60	51.2349
114.885	60	49.8841
117.438	60	49.6751
119.991	60	50.0682
122.544	60	51.8502
125.098	60	51.9275
127.651	60	51.9293
130.204	60	51.631
132.757	60	49.9169
135.31	60	48.7121
137.863	60	47.9711
140.416	60	47.5724
142.969	60	47.5021
145.522	60	47.7694
148.075	60	48.4439
150.628	60	49.8663
153.181	60	51.3559
155.734	60	51.3585
158.287	60	51.3576
160.84	60	50.597
163.393	60	49.3993
165.946	60	48.9448
168.499	60	49.4671
171.052	60	50.8773
173.605	60	50.8807
176.158	60	50.881
178.711	60	50.4336
181.264	60	48.4963
183.817	60	47.298
186.37	60	46.5108
188.923	60	46.0477
191.476	60	45.8602
194.029	60	45.9456
196.582	60	46.5303
199.135	60	47.8429
201.688	60	48.7532
204.241	60	48.7539
206.794	60	48.7511
209.347	60	47.244
211.9	60	45.5458
214.453	60	44.7152
217.006	60	44.6626
219.559	60	45.0575
222.112	60	45.057
224.665	60	45.0542
227.218	60	44.4166
229.771	60	41.9813
232.324	60	40.3083
234.877	60	38.9233
237.43	60	37.6963
239.983	60	36.6109
242.536	60	35.5851
245.089	60	34.6733
247.642	60	33.9296
250.195	60	32.8101
0	65	34.9532
2.553	65	36.0042
5.106	65	37.615
7.659	65	39.9605
10.212	65	42.2552
12.765	65	42.4108
15.317	65	42.4464
17.871	65	41.4392
20.424	65	41.7537
22.977	65	42.7077
25.53	65	44.2054
28.083	65	45.5775
30.636	65	46.5517
33.189	65	46.4285
35.742	65	45.1365
38.295	65	44.5375
40.848	65	44.2123
43.401	65	44.073
45.954	65	44.0758
48.507	65	44.288
51.06	65	44.9148
53.613	65	45.9923
56.166	65	48.8542
58.719	65	49.2682
61.272	65	49.3089
63.825	65	49.2229
66.378	65	47.1897
68.931	65	46.9841
71.484	65	47.4453
74.037	65	48.3599
76.59	65	49.3755
79.143	65	50.1157
81.696	65	49.2625
84.249	65	48.0003
86.802	65	47.2248
89.355	65	46.7488
91.908	65	46.4777
94.461	65	46.3207
97.014	65	46.4294
99.567	65	46.9139
102.12	65	47.928
104.674	65	50.66
107.226	65	50.8056
109.779	65	50.8003
112.333	65	49.3981
114.885	65	48.2053
117.438	65	48.0332
119.991	65	48.2848
122.544	65	49.1617
125.098	65	50.1322
127.651	65	50.7514
130.204	65	49.5352
132.757	65	48.1856
135.31	65	47.4042
137.863	65	46.9221
140.416	65	46.6388
142.969	65	46.4905
145.522	65	46.5377
148.075	65	46.9714
150.628	65	48.0732
153.181	65	50.4755
155.734	65	50.5769
158.287	65	50.5298
160.84	65	48.7504
163.393	65	47.722
165.946	65	47.3472
168.499	65	47.6523
171.052	65	48.4103
173.605	65	49.2408
176.158	65	49.889
178.711	65	48.0464
181.264	65	46.8243
183.817	65	46.0485
186.37	65	45.5442
188.923	65	45.2121
191.476	65	44.9573
194.029	65	44.7902
196.582	65	45.1176
199.135	65	46.1458
201.688	65	47.959
204.241	65	47.9887
206.794	65	47.8646
209.347	65	45.3887
211.9	65	43.9989
214.453	65	43.3456
217.006	65	43.2178
219.559	65	43.4722
222.112	65	43.9447
224.665	65	44.137
227.218	65	42.0691
229.771	65	40.6909
232.324	65	39.5299
234.877	65	38.5432
237.43	65	37.5561
239.983	65	36.3406
242.536	65	35.223
245.089	65	34.3007
247.642	65	33.5509
250.195	65	32.4351
0	70	33.3169
2.553	70	34.0871
5.106	70	35.0298
7.659	70	36.0625
10.212	70	37.0865
12.765	70	37.8168
15.317	70	38.3601
17.871	70	38.9526
20.424	70	39.6838
22.977	70	40.6546
25.53	70	41.7119
28.083	70	42.6308
30.636	70	43.1085
33.189	70	43.4624
35.742	70	43.6506
38.295	70	43.6516
40.848	70	43.5635
43.401	70	43.4289
45.954	70	43.1031
48.507	70	42.8776
51.06	70	42.9396
53.613	70	43.2256
56.166	70	43.6282
58.719	70	44.0001
61.272	70	44.1991
63.825	70	44.2607
66.378	70	44.3502
68.931	70	44.5949
71.484	70	45.0772
74.037	70	45.7062
76.59	70	46.2568
79.143	70	46.487
81.696	70	46.5979
84.249	70	46.4914
86.802	70	46.2412
89.355	70	45.971
91.908	70	45.6877
94.461	70	45.1961
97.014	70	44.8173
99.567	70	44.7447
102.12	70	44.9093
104.674	70	45.1686
107.226	70	45.4033
109.779	70	45.4466
112.333	70	45.3692
114.885	70	45.3473
117.438	70	45.5337
119.991	70	45.9069
122.544	70	46.4161
125.098	70	46.8245
127.651	70	46.992
130.204	70	46.9988
132.757	70	46.7793
135.31	70	46.4504
137.863	70	46.1417
140.416	70	45.7924
142.969	70	45.2743
145.522	70	44.8522
148.075	70	44.7294
150.628	70	44.8665
153.181	70	45.0473
155.734	70	45.2028
158.287	70	45.1441
160.84	70	45.0043
163.393	70	44.9234
165.946	70	44.9904
168.499	70	45.3302
171.052	70	45.7428
173.605	70	46.0228
176.158	70	46.1031
178.711	70	45.976
181.264	70	45.6214
183.817	70	45.2095
186.37	70	44.8523
188.923	70	44.4204
191.476	70	43.779
194.029	70	43.2055
196.582	70	42.9222
199.135	70	42.8763
201.688	70	42.8583
204.241	70	42.7687
206.794	70	42.4365
209.347	70	42.0164
211.9	70	41.6073
214.453	70	41.3572
217.006	70	41.3611
219.559	70	41.4848
222.112	70	41.5251
224.665	70	41.3424
227.218	70	40.8622
229.771	70	40.1141
232.324	70	39.313
234.877	70	38.5844
237.43	70	37.4915
239.983	70	36.1499
242.536	70	34.9028
245.089	70	33.8662
247.642	70	33.0904
250.195	70	31.9616
0	75	31.7909
2.553	75	32.4012
5.106	75	33.1024
7.659	75	33.8487
10.212	75	34.6441
12.765	75	35.3407
15.317	75	36.0108
17.871	75	36.7734
20.424	75	37.6191
22.977	75	38.6656
25.53	75	39.8687
28.083	75	41.0326
30.636	75	41.6339
33.189	75	42.0778
35.742	75	42.3891
38.295	75	42.5005
40.848	75	42.4423
43.401	75	42.265
45.954	75	41.7248
48.507	75	41.2086
51.06	75	40.9714
53.613	75	40.9387
56.166	75	41.0133
58.719	75	41.1748
61.272	75	41.3487
63.825	75	41.5463
66.378	75	41.8422
68.931	75	42.2567
71.484	75	42.8861
74.037	75	43.7425
76.59	75	44.5497
79.143	75	44.8687
81.696	75	45.0779
84.249	75	45.1205
86.802	75	44.9888
89.355	75	44.7317
91.908	75	44.3731
94.461	75	43.6174
97.014	75	42.9416
99.567	75	42.5737
102.12	75	42.4211
104.674	75	42.3733
107.226	75	42.4226
109.779	75	42.4763
112.333	75	42.5788
114.885	75	42.7799
117.438	75	43.1479
119.991	75	43.7009
122.544	75	44.4707
125.098	75	45.1092
127.651	75	45.3625
130.204	75	45.4804
132.757	75	45.4249
135.31	75	45.2058
137.863	75	44.8938
140.416	75	44.4333
142.969	75	43.6408
145.522	75	42.928
148.075	75	42.5142
150.628	75	42.336
153.181	75	42.2233
155.734	75	42.2286
158.287	75	42.2224
160.84	75	42.2807
163.393	75	42.4289
165.946	75	42.6898
168.499	75	43.234
171.052	75	43.9281
173.605	75	44.3889
176.158	75	44.5548
178.711	75	44.5579
181.264	75	44.3775
183.817	75	44.0555
186.37	75	43.6723
188.923	75	43.0978
191.476	75	42.1818
194.029	75	41.3474
196.582	75	40.7957
199.135	75	40.4577
201.688	75	40.1793
204.241	75	39.9825
206.794	75	39.7507
209.347	75	39.5822
211.9	75	39.4393
214.453	75	39.4307
217.006	75	39.6815
219.559	75	40.0764
222.112	75	40.2446
224.665	75	40.1604
227.218	75	39.8464
229.771	75	39.2983
232.324	75	38.6054
234.877	75	37.8739
237.43	75	36.6936
239.983	75	35.2927
242.536	75	34.0318
245.089	75	33.0377
247.642	75	32.3053
250.195	75	31.2399
0	80	30.4188
2.553	80	30.9591
5.106	80	31.5621
7.659	80	32.2004
10.212	80	32.8976
12.765	80	33.533
15.317	80	34.1656
17.871	80	34.8872
20.424	80	35.6622
22.977	80	36.6041
25.53	80	37.6242
28.083	80	38.4991
30.636	80	38.9194
33.189	80	39.3423
35.742	80	39.6624
38.295	80	39.8458
40.848	80	39.8863
43.401	80	39.754
45.954	80	39.5979
48.507	80	39.1603
51.06	80	38.9216
53.613	80	38.8433
56.166	80	38.8532
58.719	80	38.9595
61.272	80	39.1038
63.825	80	39.2931
66.378	80	39.5837
68.931	80	39.9669
71.484	80	40.5327
74.037	80	41.2752
76.59	80	41.7803
79.143	80	41.9631
81.696	80	42.136
84.249	80	42.1941
86.802	80	42.1403
89.355	80	41.9731
91.908	80	41.7529
94.461	80	41.2933
97.014	80	40.7202
99.567	80	40.3582
102.12	80	40.1718
104.674	80	40.0673
107.226	80	40.0724
109.779	80	40.11
112.333	80	40.2176
114.885	80	40.4222
117.438	80	40.7746
119.991	80	41.2725
122.544	80	41.905
125.098	80	42.2667
127.651	80	42.4237
130.204	80	42.5081
132.757	80	42.4776
135.31	80	42.3494
137.863	80	42.1331
140.416	80	41.8501
142.969	80	41.3424
145.522	80	40.7125
148.075	80	40.2978
150.628	80	40.0851
153.181	80	39.9228
155.734	80	39.8962
158.287	80	39.8868
160.84	80	39.9621
163.393	80	40.1202
165.946	80	40.3722
168.499	80	40.8741
171.052	80	41.372
173.605	80	41.5923
176.158	80	41.6932
178.711	80	41.6672
181.264	80	41.5234
183.817	80	41.2987
186.37	80	41.0891
188.923	80	40.6659
191.476	80	40.0118
194.029	80	39.2595
196.582	80	38.7292
199.135	80	38.3734
201.688	80	38.068
204.241	80	37.8651
206.794	80	37.6595
209.347	80	37.5416
211.9	80	37.4396
214.453	80	37.583
217.006	80	37.668
219.559	80	37.8806
222.112	80	37.8998
224.665	80	37.7448
227.218	80	37.4257
229.771	80	36.9379
232.324	80	36.3433
234.877	80	35.7708
237.43	80	34.9194
239.983	80	33.7549
242.536	80	32.7189
245.089	80	31.8653
247.642	80	31.2018
250.195	80	30.2343
0	85	29.2242
2.553	85	29.7117
5.106	85	30.2667
7.659	85	30.8518
10.212	85	31.4837
12.765	85	32.0612
15.317	85	32.6307
17.871	85	33.2763
20.424	85	33.9426
22.977	85	34.7309
25.53	85	35.7918
28.083	85	36.5014
30.636	85	36.5871
33.189	85	36.8077
35.742	85	37.0512
38.295	85	37.2776
40.848	85	37.4826
43.401	85	37.6977
45.954	85	37.5371
48.507	85	37.1165
51.06	85	36.9772
53.613	85	36.9245
56.166	85	36.9207
58.719	85	37.0032
61.272	85	37.1246
63.825	85	37.2895
66.378	85	37.5452
68.931	85	37.8555
71.484	85	38.2907
74.037	85	39.0497
76.59	85	39.3841
79.143	85	39.3128
81.696	85	39.3117
84.249	85	39.3363
86.802	85	39.3682
89.355	85	39.4185
91.908	85	39.5456
94.461	85	39.013
97.014	85	38.5287
99.567	85	38.2545
102.12	85	38.1018
104.674	85	37.9913
107.226	85	37.9838
109.779	85	38.0085
112.333	85	38.1036
114.885	85	38.2824
117.438	85	38.5568
119.991	85	38.9123
122.544	85	39.7657
125.098	85	39.7818
127.651	85	39.6758
130.204	85	39.6201
132.757	85	39.5836
135.31	85	39.5697
137.863	85	39.6024
140.416	85	39.7407
142.969	85	39.1575
145.522	85	38.534
148.075	85	38.2081
150.628	85	38.0238
153.181	85	37.8589
155.734	85	37.8292
158.287	85	37.8151
160.84	85	37.8869
163.393	85	38.0174
165.946	85	38.2068
168.499	85	38.5317
171.052	85	39.3126
173.605	85	39.1281
176.158	85	38.9805
178.711	85	38.8517
181.264	85	38.7283
183.817	85	38.6429
186.37	85	38.6292
188.923	85	38.7382
191.476	85	38
194.029	85	37.2386
196.582	85	36.8085
199.135	85	36.4955
201.688	85	36.2093
204.241	85	36.0249
206.794	85	35.8375
209.347	85	35.7422
211.9	85	35.6401
214.453	85	35.6178
217.006	85	35.6925
219.559	85	36.092
222.112	85	35.7857
224.665	85	35.4732
227.218	85	35.121
229.771	85	34.7239
232.324	85	34.3083
234.877	85	33.9715
237.43	85	33.4313
239.983	85	32.2627
242.536	85	31.3122
245.089	85	30.5845
247.642	85	29.9978
250.195	85	29.098

## Sheet: Fig.6e
Three-dimensional temperature nephogram of 10wt% AlN/ALSR composites
x(mm)	y(mm)	Temperature(︒C)
0	0	28.5512
2.553	0	28.8114
5.106	0	29.1988
7.659	0	29.7661
10.212	0	30.2425
12.765	0	30.6951
15.318	0	31.1467
17.87	0	31.5879
20.424	0	32.1016
22.977	0	32.6884
25.53	0	33.175
28.083	0	33.5904
30.636	0	34.0808
33.189	0	34.3651
35.742	0	34.6008
38.295	0	34.8286
40.848	0	35.0235
43.401	0	35.1986
45.954	0	35.3508
48.507	0	35.4295
51.06	0	35.4252
53.613	0	35.405
56.166	0	35.4177
58.719	0	35.4421
61.272	0	35.4919
63.825	0	35.5888
66.378	0	35.7363
68.931	0	35.9479
71.484	0	36.1985
74.037	0	36.393
76.59	0	36.687
79.143	0	36.8706
81.696	0	36.9607
84.249	0	37.0293
86.802	0	37.0823
89.355	0	37.1295
91.908	0	37.163
94.461	0	37.1547
97.014	0	37.0518
99.567	0	36.8812
102.12	0	36.7515
104.673	0	36.6676
107.227	0	36.5472
109.779	0	36.5144
112.332	0	36.5099
114.886	0	36.5978
117.438	0	36.7469
119.991	0	36.872
122.544	0	37.0624
125.097	0	37.2731
127.651	0	37.3699
130.204	0	37.4014
132.757	0	37.4131
135.31	0	37.4193
137.863	0	37.4216
140.416	0	37.4132
142.969	0	37.3654
145.522	0	37.1913
148.075	0	37.0009
150.628	0	36.8295
153.181	0	36.6687
155.734	0	36.4755
158.287	0	36.4458
160.84	0	36.4052
163.393	0	36.4889
165.946	0	36.5288
168.499	0	36.6126
171.052	0	36.7699
173.605	0	36.8923
176.158	0	36.9262
178.711	0	36.9059
181.264	0	36.866
183.817	0	36.8095
186.37	0	36.7321
188.923	0	36.6187
191.476	0	36.3957
194.029	0	36.1052
196.582	0	35.836
199.135	0	35.5112
201.688	0	35.2833
204.241	0	34.9995
206.794	0	34.859
209.347	0	34.7009
211.9	0	34.6198
214.453	0	34.5459
217.006	0	34.4915
219.559	0	34.4543
222.112	0	34.3802
224.665	0	34.2219
227.218	0	34.0296
229.771	0	33.7999
232.324	0	33.5199
234.877	0	33.2071
237.43	0	32.8015
239.983	0	32.2056
242.536	0	31.69
245.089	0	31.0978
247.642	0	30.3914
250.195	0	30.0352
252.748	0	29.6791
0	5	29.3264
2.553	5	29.729
5.106	5	30.1609
7.659	5	30.6574
10.212	5	31.1487
12.765	5	31.6527
15.318	5	32.1267
17.87	5	32.6011
20.424	5	33.1433
22.977	5	33.7254
25.53	5	34.4656
28.083	5	35.2893
30.636	5	35.8157
33.189	5	35.8845
35.742	5	36.1095
38.295	5	36.4005
40.848	5	36.693
43.401	5	36.9556
45.954	5	37.2015
48.507	5	37.1298
51.06	5	36.8869
53.613	5	36.7846
56.166	5	36.7731
58.719	5	36.817
61.272	5	36.8927
63.825	5	36.9976
66.378	5	37.1402
68.931	5	37.3361
71.484	5	37.6162
74.037	5	37.9868
76.59	5	38.5794
79.143	5	38.8746
81.696	5	38.825
84.249	5	38.8613
86.802	5	38.9392
89.355	5	39.0241
91.908	5	39.1124
94.461	5	39.2528
97.014	5	38.8751
99.567	5	38.4795
102.12	5	38.256
104.673	5	38.1362
107.227	5	38.0524
109.779	5	38.0262
112.332	5	38.0271
114.886	5	38.0848
117.438	5	38.1925
119.991	5	38.4146
122.544	5	38.7192
125.097	5	39.235
127.651	5	39.4069
130.204	5	39.3304
132.757	5	39.3137
135.31	5	39.3181
137.863	5	39.343
140.416	5	39.4082
142.969	5	39.5534
145.522	5	39.1063
148.075	5	38.5957
150.628	5	38.3045
153.181	5	38.1421
155.734	5	37.9956
158.287	5	37.9458
160.84	5	37.9066
163.393	5	37.9359
165.946	5	37.9862
168.499	5	38.124
171.052	5	38.3864
173.605	5	38.8543
176.158	5	38.8746
178.711	5	38.7781
181.264	5	38.7126
183.817	5	38.6548
186.37	5	38.5872
188.923	5	38.5476
191.476	5	38.3514
194.029	5	37.7409
196.582	5	37.2522
199.135	5	36.8758
201.688	5	36.617
204.241	5	36.3599
206.794	5	36.1855
209.347	5	36.007
211.9	5	35.893
214.453	5	35.7932
217.006	5	35.7735
219.559	5	35.8632
222.112	5	36.1003
224.665	5	35.8828
227.218	5	35.6181
229.771	5	35.3271
232.324	5	35.0037
234.877	5	34.6649
237.43	5	34.3997
239.983	5	33.8931
242.536	5	32.9993
245.089	5	32.1933
247.642	5	31.5457
250.195	5	31.0386
252.748	5	30.5316
0	10	30.3256
2.553	10	30.7578
5.106	10	31.216
7.659	10	31.7386
10.212	10	32.2658
12.765	10	32.814
15.318	10	33.3253
17.87	10	33.8367
20.424	10	34.4266
22.977	10	35.0901
25.53	10	35.8869
28.083	10	36.6695
30.636	10	37.4797
33.189	10	37.8597
35.742	10	38.2692
38.295	10	38.6518
40.848	10	38.9181
43.401	10	39.0443
45.954	10	39.1136
48.507	10	38.8182
51.06	10	38.6101
53.613	10	38.4053
56.166	10	38.3641
58.719	10	38.4034
61.272	10	38.4843
63.825	10	38.5942
66.378	10	38.7428
68.931	10	38.9555
71.484	10	39.2892
74.037	10	39.7671
76.59	10	40.2756
79.143	10	40.8881
81.696	10	41.0369
84.249	10	41.2561
86.802	10	41.4009
89.355	10	41.4328
91.908	10	41.3541
94.461	10	41.2594
97.014	10	40.7826
99.567	10	40.3342
102.12	10	40.0239
104.673	10	39.8627
107.227	10	39.7653
109.779	10	39.7327
112.332	10	39.7281
114.886	10	39.7803
117.438	10	39.8957
119.991	10	40.174
122.544	10	40.605
125.097	10	41.0203
127.651	10	41.4918
130.204	10	41.6252
132.757	10	41.7756
135.31	10	41.8246
137.863	10	41.7702
140.416	10	41.6501
142.969	10	41.5021
145.522	10	40.9594
148.075	10	40.4572
150.628	10	40.0674
153.181	10	39.8656
155.734	10	39.701
158.287	10	39.6368
160.84	10	39.5854
163.393	10	39.6034
165.946	10	39.664
168.499	10	39.8438
171.052	10	40.2351
173.605	10	40.633
176.158	10	40.939
178.711	10	41.0478
181.264	10	41.1083
183.817	10	41.0594
186.37	10	40.882
188.923	10	40.6454
191.476	10	40.2541
194.029	10	39.6103
196.582	10	38.9987
199.135	10	38.5086
201.688	10	38.1975
204.241	10	37.907
206.794	10	37.705
209.347	10	37.5011
211.9	10	37.3604
214.453	10	37.2523
217.006	10	37.2804
219.559	10	37.5074
222.112	10	37.6861
224.665	10	37.7191
227.218	10	37.6262
229.771	10	37.4201
232.324	10	37.0539
234.877	10	36.5756
237.43	10	36.1357
239.983	10	35.2716
242.536	10	34.4224
245.089	10	33.5311
247.642	10	32.7563
250.195	10	32.1917
252.748	10	31.6271
0	15	31.4452
2.553	15	31.9245
5.106	15	32.4436
7.659	15	33.0555
10.212	15	33.6691
12.765	15	34.2887
15.318	15	34.8319
17.87	15	35.3419
20.424	15	35.9217
22.977	15	36.5856
25.53	15	37.4169
28.083	15	38.3363
30.636	15	39.2133
33.189	15	39.7877
35.742	15	40.3011
38.295	15	40.7546
40.848	15	41.0502
43.401	15	41.1375
45.954	15	41.052
48.507	15	40.7049
51.06	15	40.3957
53.613	15	40.1945
56.166	15	40.171
58.719	15	40.2411
61.272	15	40.3467
63.825	15	40.4546
66.378	15	40.5738
68.931	15	40.7495
71.484	15	41.0593
74.037	15	41.5379
76.59	15	42.1613
79.143	15	42.8045
81.696	15	43.1733
84.249	15	43.4925
86.802	15	43.7062
89.355	15	43.7544
91.908	15	43.6313
94.461	15	43.3582
97.014	15	42.8132
99.567	15	42.3002
102.12	15	41.9762
104.673	15	41.8146
107.227	15	41.7349
109.779	15	41.7105
112.332	15	41.687
114.886	15	41.6932
117.438	15	41.7625
119.991	15	41.9966
122.544	15	42.4229
125.097	15	42.9686
127.651	15	43.5007
130.204	15	43.8182
132.757	15	44.0605
135.31	15	44.1755
137.863	15	44.1182
140.416	15	43.919
142.969	15	43.5695
145.522	15	42.9782
148.075	15	42.4221
150.628	15	42.0222
153.181	15	41.8172
155.734	15	41.6618
158.287	15	41.5938
160.84	15	41.5121
163.393	15	41.4758
165.946	15	41.4889
168.499	15	41.6357
171.052	15	42.0332
173.605	15	42.5382
176.158	15	42.9556
178.711	15	43.2048
181.264	15	43.3546
183.817	15	43.3478
186.37	15	43.1567
188.923	15	42.8255
191.476	15	42.2689
194.029	15	41.5214
196.582	15	40.8608
199.135	15	40.3428
201.688	15	40.0104
204.241	15	39.7112
206.794	15	39.4896
209.347	15	39.2394
211.9	15	39.029
214.453	15	38.8578
217.006	15	38.8389
219.559	15	39.0505
222.112	15	39.3298
224.665	15	39.512
227.218	15	39.5359
229.771	15	39.3958
232.324	15	39.0552
234.877	15	38.5409
237.43	15	37.9258
239.983	15	36.9924
242.536	15	35.875
245.089	15	34.8467
247.642	15	33.9603
250.195	15	33.3273
252.748	15	32.6944
0	20	32.6184
2.553	20	33.214
5.106	20	33.885
7.659	20	34.7422
10.212	20	35.6404
12.765	20	36.471
15.318	20	37.0142
17.87	20	37.341
20.424	20	37.6553
22.977	20	38.0911
25.53	20	38.7393
28.083	20	39.4383
30.636	20	40.0947
33.189	20	40.5378
35.742	20	41.063
38.295	20	41.694
40.848	20	42.1753
43.401	20	42.3473
45.954	20	42.3134
48.507	20	42.1539
51.06	20	42.0542
53.613	20	42.0453
56.166	20	42.2329
58.719	20	42.5493
61.272	20	42.824
63.825	20	42.9187
66.378	20	42.8413
68.931	20	42.7287
71.484	20	42.7698
74.037	20	43.0054
76.59	20	43.3823
79.143	20	43.8175
81.696	20	44.1088
84.249	20	44.4647
86.802	20	44.8389
89.355	20	45.0548
91.908	20	45.0171
94.461	20	44.8299
97.014	20	44.5181
99.567	20	44.2104
102.12	20	44.0289
104.673	20	44.051
107.227	20	44.1961
109.779	20	44.3046
112.332	20	44.2288
114.886	20	43.9887
117.438	20	43.7545
119.991	20	43.7037
122.544	20	43.8778
125.097	20	44.1778
127.651	20	44.5331
130.204	20	44.7987
132.757	20	45.1067
135.31	20	45.3821
137.863	20	45.4569
140.416	20	45.3161
142.969	20	45.0748
145.522	20	44.7166
148.075	20	44.355
150.628	20	44.096
153.181	20	44.0748
155.734	20	44.1305
158.287	20	44.1634
160.84	20	43.9931
163.393	20	43.6959
165.946	20	43.4109
168.499	20	43.2786
171.052	20	43.4149
173.605	20	43.6727
176.158	20	43.947
178.711	20	44.165
181.264	20	44.3828
183.817	20	44.5267
186.37	20	44.4549
188.923	20	44.1915
191.476	20	43.7825
194.029	20	43.2547
196.582	20	42.7297
199.135	20	42.3116
201.688	20	42.141
204.241	20	42.028
206.794	20	41.8778
209.347	20	41.5062
211.9	20	41.0076
214.453	20	40.5253
217.006	20	40.2016
219.559	20	40.1494
222.112	20	40.2251
224.665	20	40.3147
227.218	20	40.3212
229.771	20	40.2316
232.324	20	39.9824
234.877	20	39.5367
237.43	20	38.9833
239.983	20	38.1869
242.536	20	37.1425
245.089	20	36.0725
247.642	20	35.0332
250.195	20	34.3075
252.748	20	33.5818
0	25	33.7649
2.553	25	34.5224
5.106	25	35.4464
7.659	25	36.8922
10.212	25	39.2078
12.765	25	41.1802
15.318	25	41.1865
17.87	25	41.1853
20.424	25	39.6585
22.977	25	39.4277
25.53	25	39.6642
28.083	25	40.0598
30.636	25	40.5553
33.189	25	41.0897
35.742	25	41.8052
38.295	25	42.8207
40.848	25	44.5173
43.401	25	45.2081
45.954	25	44.6336
48.507	25	44.1102
51.06	25	43.7825
53.613	25	43.9177
56.166	25	44.6137
58.719	25	47.2353
61.272	25	47.415
63.825	25	47.416
66.378	25	47.412
68.931	25	44.9561
71.484	25	44.3647
74.037	25	44.1392
76.59	25	44.2207
79.143	25	44.4545
81.696	25	44.8065
84.249	25	45.3466
86.802	25	46.1934
89.355	25	47.8503
91.908	25	48.2023
94.461	25	47.5141
97.014	25	46.7538
99.567	25	46.1767
102.12	25	46.1009
104.673	25	46.6516
107.227	25	48.915
109.779	25	48.9195
112.332	25	48.9175
114.886	25	47.6747
117.438	25	45.9357
119.991	25	45.3275
122.544	25	44.9925
125.097	25	45.0273
127.651	25	45.2136
130.204	25	45.5465
132.757	25	46.1
135.31	25	46.9692
137.863	25	48.8793
140.416	25	48.599
142.969	25	47.7109
145.522	25	46.899
148.075	25	46.2765
150.628	25	46.1575
153.181	25	46.7898
155.734	25	48.7135
158.287	25	48.7169
160.84	25	48.7131
163.393	25	46.8639
165.946	25	45.4622
168.499	25	44.7371
171.052	25	44.4528
173.605	25	44.4484
176.158	25	44.5905
178.711	25	44.8847
181.264	25	45.3937
183.817	25	46.2029
186.37	25	48.1336
188.923	25	47.3756
191.476	25	46.2377
194.029	25	45.134
196.582	25	44.4834
199.135	25	44.2517
201.688	25	44.8235
204.241	25	46.2076
206.794	25	46.2082
209.347	25	46.2024
211.9	25	43.7663
214.453	25	42.304
217.006	25	41.474
219.559	25	41.0099
222.112	25	40.7721
224.665	25	40.7046
227.218	25	40.7642
229.771	25	41.0114
232.324	25	41.5916
234.877	25	42.6737
237.43	25	41.7925
239.983	25	40.1976
242.536	25	38.4634
245.089	25	36.9452
247.642	25	35.7766
250.195	25	35.0043
252.748	25	34.2321
0	30	34.6534
2.553	30	35.4766
5.106	30	36.4956
7.659	30	38.0964
10.212	30	40.4493
12.765	30	41.204
15.318	30	41.2078
17.87	30	41.2079
20.424	30	40.5531
22.977	30	40.2435
25.53	30	40.353
28.083	30	40.6298
30.636	30	41.1498
33.189	30	41.8605
35.742	30	42.7983
38.295	30	44.132
40.848	30	45.5821
43.401	30	45.5836
45.954	30	45.5838
48.507	30	45.4054
51.06	30	44.8267
53.613	30	45.0119
56.166	30	45.7845
58.719	30	47.3758
61.272	30	47.4375
63.825	30	47.438
66.378	30	47.436
68.931	30	46.0535
71.484	30	45.3499
74.037	30	44.9965
76.59	30	44.9717
79.143	30	45.2118
81.696	30	45.6825
84.249	30	46.4319
86.802	30	47.711
89.355	30	48.7815
91.908	30	48.7799
94.461	30	48.7778
97.014	30	48.0645
99.567	30	47.3318
102.12	30	47.2614
104.673	30	47.8309
107.227	30	48.9397
109.779	30	48.9415
112.332	30	48.9404
114.886	30	48.5716
117.438	30	47.0659
119.991	30	46.3316
122.544	30	45.8789
125.097	30	45.8201
127.651	30	46.0132
130.204	30	46.4595
132.757	30	47.2346
135.31	30	48.549
137.863	30	49.2712
140.416	30	49.2706
142.969	30	49.2677
145.522	30	48.4253
148.075	30	47.4335
150.628	30	47.2979
153.181	30	47.9179
155.734	30	48.7371
158.287	30	48.7384
160.84	30	48.7363
163.393	30	47.9855
165.946	30	46.5805
168.499	30	45.7154
171.052	30	45.3003
173.605	30	45.2093
176.158	30	45.3655
178.711	30	45.7862
181.264	30	46.5636
183.817	30	47.8696
186.37	30	48.1903
188.923	30	48.1876
191.476	30	48.1843
194.029	30	46.57
196.582	30	45.6158
199.135	30	45.3199
201.688	30	45.7917
204.241	30	46.2284
206.794	30	46.2282
209.347	30	46.2245
211.9	30	44.8962
214.453	30	43.3187
217.006	30	42.3153
219.559	30	41.715
222.112	30	41.3886
224.665	30	41.3075
227.218	30	41.4684
229.771	30	41.9519
232.324	30	42.9173
234.877	30	42.9155
237.43	30	42.9087
239.983	30	42.7551
242.536	30	39.9202
245.089	30	37.6488
247.642	30	36.2557
250.195	30	35.4403
252.748	30	34.6249
0	35	35.1448
2.553	35	35.9831
5.106	35	36.994
7.659	35	38.5028
10.212	35	40.5849
12.765	35	41.2274
15.318	35	41.2307
17.87	35	41.2311
20.424	35	40.8353
22.977	35	40.6875
25.53	35	40.883
28.083	35	41.2345
30.636	35	41.8566
33.189	35	42.7383
35.742	35	43.9156
38.295	35	45.2634
40.848	35	45.5912
43.401	35	45.5923
45.954	35	45.5903
48.507	35	45.1596
51.06	35	45.0356
53.613	35	45.3424
56.166	35	46.0851
58.719	35	47.4094
61.272	35	47.4595
63.825	35	47.4601
66.378	35	47.4583
68.931	35	46.4251
71.484	35	45.8737
74.037	35	45.6084
76.59	35	45.6462
79.143	35	45.966
81.696	35	46.5584
84.249	35	47.4905
86.802	35	48.7979
89.355	35	48.7955
91.908	35	48.7937
94.461	35	48.6671
97.014	35	47.8343
99.567	35	47.496
102.12	35	47.5684
104.673	35	48.093
107.227	35	48.9617
109.779	35	48.9632
112.332	35	48.9623
114.886	35	48.6817
117.438	35	47.4951
119.991	35	46.888
122.544	35	46.518
125.097	35	46.5075
127.651	35	46.7663
130.204	35	47.3139
132.757	35	48.2958
135.31	35	49.2903
137.863	35	49.2887
140.416	35	49.2855
142.969	35	48.9453
145.522	35	48.0754
148.075	35	47.6342
150.628	35	47.6132
153.181	35	48.1373
155.734	35	48.7583
158.287	35	48.7592
160.84	35	48.7577
163.393	35	48.1728
165.946	35	47.0267
168.499	35	46.2824
171.052	35	45.9161
173.605	35	45.8612
176.158	35	46.0732
178.711	35	46.5866
181.264	35	47.5625
183.817	35	48.2072
186.37	35	48.2066
188.923	35	48.2032
191.476	35	47.5021
194.029	35	46.4144
196.582	35	45.8101
199.135	35	45.6039
201.688	35	45.9449
204.241	35	46.2472
206.794	35	46.2468
209.347	35	46.2438
211.9	35	45.1319
214.453	35	43.7403
217.006	35	42.7961
219.559	35	42.2069
222.112	35	41.8887
224.665	35	41.8378
227.218	35	42.0656
229.771	35	42.7995
232.324	35	42.9402
234.877	35	42.9357
237.43	35	42.9245
239.983	35	41.1566
242.536	35	39.1721
245.089	35	37.4903
247.642	35	36.2542
250.195	35	35.47
252.748	35	34.6858
0	40	35.4113
2.553	40	36.243
5.106	40	37.2338
7.659	40	38.6805
10.212	40	40.643
12.765	40	41.245
15.318	40	41.2482
17.87	40	41.249
20.424	40	41.0062
22.977	40	41.0036
25.53	40	41.3187
28.083	40	41.7879
30.636	40	42.548
33.189	40	43.6209
35.742	40	45.0201
38.295	40	45.5888
40.848	40	45.5921
43.401	40	45.5929
45.954	40	45.2174
48.507	40	44.9382
51.06	40	44.9918
53.613	40	45.3945
56.166	40	46.1599
58.719	40	47.4274
61.272	40	47.475
63.825	40	47.4756
66.378	40	47.4743
68.931	40	46.6334
71.484	40	46.2203
74.037	40	46.0709
76.59	40	46.2187
79.143	40	46.674
81.696	40	47.4492
84.249	40	48.5171
86.802	40	48.8037
89.355	40	48.8037
91.908	40	48.8006
94.461	40	48.0713
97.014	40	47.5392
99.567	40	47.3999
102.12	40	47.5884
104.673	40	48.1443
107.227	40	48.9763
109.779	40	48.9777
112.332	40	48.9772
114.886	40	48.7388
117.438	40	47.7406
119.991	40	47.259
122.544	40	46.9969
125.097	40	47.0848
127.651	40	47.4616
130.204	40	48.1627
132.757	40	49.3021
135.31	40	49.3009
137.863	40	49.2995
140.416	40	49.187
142.969	40	48.3342
145.522	40	47.7662
148.075	40	47.5343
150.628	40	47.6317
153.181	40	48.1758
155.734	40	48.7719
158.287	40	48.7728
160.84	40	48.7716
163.393	40	48.2651
165.946	40	47.2775
168.499	40	46.6497
171.052	40	46.3703
173.605	40	46.3961
176.158	40	46.7012
178.711	40	47.3762
181.264	40	48.2251
183.817	40	48.2221
186.37	40	48.2192
188.923	40	48.0279
191.476	40	46.7876
194.029	40	46.0641
196.582	40	45.688
199.135	40	45.6049
201.688	40	45.9666
204.241	40	46.2584
206.794	40	46.2581
209.347	40	46.2554
211.9	40	45.2373
214.453	40	43.9563
217.006	40	43.0804
219.559	40	42.5371
222.112	40	42.262
224.665	40	42.2677
227.218	40	42.5981
229.771	40	42.9665
232.324	40	42.9615
234.877	40	42.9549
237.43	40	41.8731
239.983	40	39.8725
242.536	40	38.3838
245.089	40	37.0685
247.642	40	35.9973
250.195	40	35.2692
252.748	40	34.5411
0	45	35.5052
2.553	45	36.3341
5.106	45	37.3173
7.659	45	38.7424
10.212	45	40.6659
12.765	45	41.2551
15.318	45	41.2583
17.87	45	41.2593
20.424	45	41.1302
22.977	45	41.2552
25.53	45	41.7005
28.083	45	42.3079
30.636	45	43.2355
33.189	45	44.5431
35.742	45	45.5773
38.295	45	45.5824
40.848	45	45.5846
43.401	45	45.4057
45.954	45	44.8251
48.507	45	44.6867
51.06	45	44.8453
53.613	45	45.3228
56.166	45	46.1385
58.719	45	47.4336
61.272	45	47.4819
63.825	45	47.4828
66.378	45	47.4816
68.931	45	46.7645
71.484	45	46.4634
74.037	45	46.4256
76.59	45	46.6963
79.143	45	47.302
81.696	45	48.3181
84.249	45	48.8017
86.802	45	48.8038
89.355	45	48.8034
91.908	45	48.2081
94.461	45	47.5246
97.014	45	47.1875
99.567	45	47.1899
102.12	45	47.4826
104.673	45	48.1086
107.227	45	48.9818
109.779	45	48.9834
112.332	45	48.9831
114.886	45	48.7695
117.438	45	47.8917
119.991	45	47.5174
122.544	45	47.3655
125.097	45	47.5865
127.651	45	48.136
130.204	45	49.0066
132.757	45	49.3045
135.31	45	49.305
137.863	45	49.303
140.416	45	48.4658
142.969	45	47.7527
145.522	45	47.3843
148.075	45	47.3093
150.628	45	47.5201
153.181	45	48.1396
155.734	45	48.7765
158.287	45	48.7775
160.84	45	48.7765
163.393	45	48.3147
165.946	45	47.43
168.499	45	46.9005
171.052	45	46.7221
173.605	45	46.8687
176.158	45	47.3208
178.711	45	48.177
181.264	45	48.2312
183.817	45	48.2296
186.37	45	48.225
188.923	45	47.0662
191.476	45	46.221
194.029	45	45.6891
196.582	45	45.4605
199.135	45	45.4923
201.688	45	45.9353
204.241	45	46.2609
206.794	45	46.2607
209.347	45	46.2582
211.9	45	45.2837
214.453	45	44.064
217.006	45	43.2421
219.559	45	42.7532
222.112	45	42.5421
224.665	45	42.6414
227.218	45	42.99
229.771	45	42.985
232.324	45	42.9787
234.877	45	42.6292
237.43	45	40.5864
239.983	45	38.9812
242.536	45	37.7224
245.089	45	36.5905
247.642	45	35.6395
250.195	45	34.9605
252.748	45	34.2814
0	50	35.4451
2.553	50	36.2768
5.106	50	37.2664
7.659	50	38.7079
10.212	50	40.6586
12.765	50	41.2563
15.318	50	41.2597
17.87	50	41.2609
20.424	50	41.2144
22.977	50	41.4565
25.53	50	42.0599
28.083	50	42.8561
30.636	50	44.0511
33.189	50	45.5549
35.742	50	45.5661
38.295	50	45.5697
40.848	50	45.4813
43.401	50	44.7537
45.954	50	44.4081
48.507	50	44.3632
51.06	50	44.6007
53.613	50	45.1517
56.166	50	46.0438
58.719	50	47.4279
61.272	50	47.4794
63.825	50	47.4805
66.378	50	47.4795
68.931	50	46.8303
71.484	50	46.6208
74.037	50	46.6987
76.59	50	47.1225
79.143	50	47.9298
81.696	50	48.7917
84.249	50	48.7951
86.802	50	48.7959
89.355	50	48.4628
91.908	50	47.5242
94.461	50	47.002
97.014	50	46.7875
99.567	50	46.8941
102.12	50	47.2855
104.673	50	48.0101
107.227	50	48.9776
109.779	50	48.9795
112.332	50	48.9793
114.886	50	48.7757
117.438	50	47.9579
119.991	50	47.6701
122.544	50	47.6254
125.097	50	47.9972
127.651	50	48.7851
130.204	50	49.298
132.757	50	49.2998
135.31	50	49.2993
137.863	50	48.6757
140.416	50	47.7344
142.969	50	47.1869
145.522	50	46.957
148.075	50	46.9997
150.628	50	47.3193
153.181	50	48.0508
155.734	50	48.7713
158.287	50	48.7725
160.84	50	48.7717
163.393	50	48.3271
165.946	50	47.4973
168.499	50	47.0499
171.052	50	46.9909
173.605	50	47.3121
176.158	50	47.978
178.711	50	48.2313
181.264	50	48.2319
183.817	50	48.2303
186.37	50	47.2888
188.923	50	46.2848
191.476	50	45.6277
194.029	50	45.2542
196.582	50	45.1536
199.135	50	45.3029
201.688	50	45.8667
204.241	50	46.2543
206.794	50	46.2543
209.347	50	46.2518
211.9	50	45.281
214.453	50	44.0813
217.006	50	43.3
219.559	50	42.8775
222.112	50	42.7602
224.665	50	42.9421
227.218	50	43.0021
229.771	50	42.9977
232.324	50	42.9887
234.877	50	41.2483
237.43	50	39.588
239.983	50	38.2167
242.536	50	37.1115
245.089	50	36.1056
247.642	50	35.2418
250.195	50	34.6026
252.748	50	33.9633
0	55	35.19
2.553	55	36.0237
5.106	55	37.0304
7.659	55	38.5342
10.212	55	40.6075
12.765	55	41.2475
15.318	55	41.2512
17.87	55	41.2525
20.424	55	41.2184
22.977	55	41.5476
25.53	55	42.3612
28.083	55	43.4444
30.636	55	45.2699
33.189	55	45.5432
35.742	55	45.5479
38.295	55	45.5521
40.848	55	44.758
43.401	55	44.1332
45.954	55	43.8807
48.507	55	43.9072
51.06	55	44.2075
53.613	55	44.8363
56.166	55	45.8423
58.719	55	47.4087
61.272	55	47.4669
63.825	55	47.4681
66.378	55	47.4674
68.931	55	46.7849
71.484	55	46.6419
74.037	55	46.8649
76.59	55	47.5697
79.143	55	48.6305
81.696	55	48.7792
84.249	55	48.7818
86.802	55	48.5654
89.355	55	47.5937
91.908	55	46.8135
94.461	55	46.3984
97.014	55	46.27
99.567	55	46.4606
102.12	55	46.9556
104.673	55	47.8204
107.227	55	48.9631
109.779	55	48.9653
112.332	55	48.9653
114.886	55	48.7459
117.438	55	47.8869
119.991	55	47.6631
122.544	55	47.7448
125.097	55	48.395
127.651	55	49.2815
130.204	55	49.2859
132.757	55	49.2873
135.31	55	49.0392
137.863	55	47.7618
140.416	55	47.0013
142.969	55	46.565
145.522	55	46.4269
148.075	55	46.5623
150.628	55	46.9927
153.181	55	47.8872
155.734	55	48.7559
158.287	55	48.7576
160.84	55	48.7568
163.393	55	48.279
165.946	55	47.4193
168.499	55	47.0254
171.052	55	47.1188
173.605	55	47.7168
176.158	55	48.22
178.711	55	48.2228
181.264	55	48.2224
183.817	55	47.5777
186.37	55	46.3218
188.923	55	45.5102
191.476	55	44.9963
194.029	55	44.736
196.582	55	44.7414
199.135	55	45.0108
201.688	55	45.748
204.241	55	46.2384
206.794	55	46.2387
209.347	55	46.2362
211.9	55	45.2011
214.453	55	43.9557
217.006	55	43.1999
219.559	55	42.8711
222.112	55	42.919
224.665	55	43.0085
227.218	55	43.0068
229.771	55	43.002
232.324	55	41.7766
234.877	55	40.0693
237.43	55	38.702
239.983	55	37.5344
242.536	55	36.5489
245.089	55	35.6391
247.642	55	34.8387
250.195	55	34.2322
252.748	55	33.6258
0	60	34.6663
2.553	60	35.5113
5.106	60	36.5402
7.659	60	38.1279
10.212	60	40.4689
12.765	60	41.2313
15.318	60	41.2357
17.87	60	41.2369
20.424	60	41.034
22.977	60	41.3392
25.53	60	42.7511
28.083	60	44.5284
30.636	60	45.5156
33.189	60	45.523
35.742	60	45.5267
38.295	60	44.83
40.848	60	43.8913
43.401	60	43.42
45.954	60	43.2432
48.507	60	43.3088
51.06	60	43.634
53.613	60	44.3125
56.166	60	45.4484
58.719	60	47.3723
61.272	60	47.4477
63.825	60	47.4492
66.378	60	47.447
68.931	60	46.5068
71.484	60	46.3522
74.037	60	46.6685
76.59	60	47.8817
79.143	60	48.7569
81.696	60	48.7622
84.249	60	48.7635
86.802	60	47.6474
89.355	60	46.6073
91.908	60	45.999
94.461	60	45.6811
97.014	60	45.6081
99.567	60	45.844
102.12	60	46.4198
104.673	60	47.4537
107.227	60	48.9413
109.779	60	48.9449
112.332	60	48.9448
114.886	60	48.6468
117.438	60	47.5611
119.991	60	47.3554
122.544	60	47.5553
125.097	60	48.8968
127.651	60	49.2668
130.204	60	49.2705
132.757	60	49.2732
135.31	60	47.8132
137.863	60	46.809
140.416	60	46.1879
142.969	60	45.8424
145.522	60	45.7581
148.075	60	45.9463
150.628	60	46.4625
153.181	60	47.5712
155.734	60	48.734
158.287	60	48.7365
160.84	60	48.7355
163.393	60	48.1058
165.946	60	47.0677
168.499	60	46.6789
171.052	60	46.9343
173.605	60	48.2021
176.158	60	48.207
178.711	60	48.2081
181.264	60	47.8141
183.817	60	46.3911
186.37	60	45.3877
188.923	60	44.7258
191.476	60	44.3168
194.029	60	44.1225
196.582	60	44.1859
199.135	60	44.5464
201.688	60	45.525
204.241	60	46.2169
206.794	60	46.2177
209.347	60	46.2146
211.9	60	44.9639
214.453	60	43.5785
217.006	60	42.8415
219.559	60	42.6306
222.112	60	43.0046
224.665	60	43.005
227.218	60	43.0025
229.771	60	42.2968
232.324	60	40.5027
234.877	60	39.1506
237.43	60	38.0058
239.983	60	36.9785
242.536	60	36.0678
245.089	60	35.2172
247.642	60	34.4545
250.195	60	33.8604
252.748	60	33.2663
0	65	33.9461
2.553	65	34.6296
5.106	65	35.491
7.659	65	36.8578
10.212	65	38.8323
12.765	65	41.1506
15.318	65	41.1701
17.87	65	41.1725
20.424	65	40.0817
22.977	65	40.4169
25.53	65	41.5729
28.083	65	43.1765
30.636	65	44.0565
33.189	65	44.7524
35.742	65	44.7102
38.295	65	43.4205
40.848	65	42.918
43.401	65	42.648
45.954	65	42.5411
48.507	65	42.5631
51.06	65	42.7763
53.613	65	43.278
56.166	65	44.1858
58.719	65	47.1258
61.272	65	47.3691
63.825	65	47.3751
66.378	65	47.3648
68.931	65	45.3219
71.484	65	45.2698
74.037	65	45.6783
76.59	65	46.9187
79.143	65	47.5371
81.696	65	48.1718
84.249	65	47.3519
86.802	65	46.1914
89.355	65	45.5363
91.908	65	45.1361
94.461	65	44.9131
97.014	65	44.811
99.567	65	44.9027
102.12	65	45.3008
104.673	65	46.127
107.227	65	48.8467
109.779	65	48.8663
112.332	65	48.865
114.886	65	47.4859
117.438	65	46.3236
119.991	65	46.2281
122.544	65	46.4819
125.097	65	47.6868
127.651	65	48.1732
130.204	65	48.8411
132.757	65	47.5105
135.31	65	46.402
137.863	65	45.7513
140.416	65	45.3315
142.969	65	45.0759
145.522	65	44.9367
148.075	65	44.9809
150.628	65	45.322
153.181	65	46.2183
155.734	65	48.6436
158.287	65	48.6582
160.84	65	48.6514
163.393	65	46.7095
165.946	65	45.8258
168.499	65	45.5628
171.052	65	45.8758
173.605	65	46.7813
176.158	65	47.2674
178.711	65	47.9599
181.264	65	46.109
183.817	65	45.0497
186.37	65	44.3877
188.923	65	43.9504
191.476	65	43.6662
194.029	65	43.4392
196.582	65	43.3316
199.135	65	43.4954
201.688	65	44.2726
204.241	65	46.1369
206.794	65	46.1418
209.347	65	46.1249
211.9	65	43.5826
214.453	65	42.446
217.006	65	41.8987
219.559	65	41.8517
222.112	65	42.0863
224.665	65	42.3892
227.218	65	42.8388
229.771	65	40.7064
232.324	65	39.5304
234.877	65	38.5179
237.43	65	37.6409
239.983	65	36.7243
242.536	65	35.7549
245.089	65	34.8657
247.642	65	34.1008
250.195	65	33.5291
252.748	65	32.9574
0	70	32.7407
2.553	70	33.3181
5.106	70	33.9754
7.659	70	34.8259
10.212	70	35.7277
12.765	70	36.5948
15.318	70	37.2023
17.87	70	37.6429
20.424	70	38.1366
22.977	70	38.8043
25.53	70	39.6718
28.083	70	40.5245
30.636	70	41.1978
33.189	70	41.6104
35.742	70	41.9615
38.295	70	42.1489
40.848	70	42.1571
43.401	70	42.0792
45.954	70	41.9675
48.507	70	41.7344
51.06	70	41.6275
53.613	70	41.702
56.166	70	41.998
58.719	70	42.409
61.272	70	42.7772
63.825	70	42.9644
66.378	70	43.0108
68.931	70	43.0761
71.484	70	43.3386
74.037	70	43.7893
76.59	70	44.2871
79.143	70	44.712
81.696	70	44.9402
84.249	70	45.0548
86.802	70	44.937
89.355	70	44.6862
91.908	70	44.4358
94.461	70	44.208
97.014	70	43.8542
99.567	70	43.5992
102.12	70	43.5525
104.673	70	43.7134
107.227	70	43.9796
109.779	70	44.1942
112.332	70	44.2222
114.886	70	44.1255
117.438	70	44.0796
119.991	70	44.2527
122.544	70	44.6105
125.097	70	44.9873
127.651	70	45.3174
130.204	70	45.4883
132.757	70	45.4895
135.31	70	45.2608
137.863	70	44.9276
140.416	70	44.6255
142.969	70	44.33
145.522	70	43.9309
148.075	70	43.6208
150.628	70	43.515
153.181	70	43.6527
155.734	70	43.8467
158.287	70	43.9871
160.84	70	43.9167
163.393	70	43.7458
165.946	70	43.6237
168.499	70	43.6814
171.052	70	43.9777
173.605	70	44.2608
176.158	70	44.4823
178.711	70	44.5493
181.264	70	44.3964
183.817	70	44.0215
186.37	70	43.6219
188.923	70	43.2954
191.476	70	42.9726
194.029	70	42.5085
196.582	70	42.0761
199.135	70	41.772
201.688	70	41.7259
204.241	70	41.7222
206.794	70	41.6467
209.347	70	41.3368
211.9	70	40.9152
214.453	70	40.5308
217.006	70	40.3213
219.559	70	40.3034
222.112	70	40.3677
224.665	70	40.3821
227.218	70	40.2282
229.771	70	39.7765
232.324	70	39.0507
234.877	70	38.2831
237.43	70	37.5927
239.983	70	36.6923
242.536	70	35.6367
245.089	70	34.6218
247.642	70	33.728
250.195	70	33.1135
252.748	70	32.499
0	75	31.5601
2.553	75	32.0472
5.106	75	32.5758
7.659	75	33.2024
10.212	75	33.8381
12.765	75	34.4936
15.318	75	35.0834
17.87	75	35.6566
20.424	75	36.3162
22.977	75	37.0664
25.53	75	37.9654
28.083	75	38.931
30.636	75	39.8093
33.189	75	40.3441
35.742	75	40.7596
38.295	75	41.0596
40.848	75	41.1875
43.401	75	41.1491
45.954	75	40.9922
48.507	75	40.6039
51.06	75	40.2778
53.613	75	40.0918
56.166	75	40.1028
58.719	75	40.2192
61.272	75	40.3797
63.825	75	40.5471
66.378	75	40.7365
68.931	75	40.9919
71.484	75	41.3801
74.037	75	41.9212
76.59	75	42.573
79.143	75	43.205
81.696	75	43.5153
84.249	75	43.715
86.802	75	43.7581
89.355	75	43.6411
91.908	75	43.4144
94.461	75	43.1067
97.014	75	42.5603
99.567	75	42.0694
102.12	75	41.7689
104.673	75	41.6516
107.227	75	41.6298
109.779	75	41.6679
112.332	75	41.7123
114.886	75	41.8008
117.438	75	41.9543
119.991	75	42.2646
122.544	75	42.7437
125.097	75	43.306
127.651	75	43.814
130.204	75	44.0598
132.757	75	44.1694
135.31	75	44.1118
137.863	75	43.899
140.416	75	43.5987
142.969	75	43.1996
145.522	75	42.5869
148.075	75	42.0438
150.628	75	41.6878
153.181	75	41.5435
155.734	75	41.4554
158.287	75	41.4509
160.84	75	41.4336
163.393	75	41.4663
165.946	75	41.5442
168.499	75	41.7489
171.052	75	42.1758
173.605	75	42.6685
176.158	75	43.0413
178.711	75	43.1915
181.264	75	43.1758
183.817	75	42.9888
186.37	75	42.6875
188.923	75	42.3358
191.476	75	41.8811
194.029	75	41.2029
196.582	75	40.5557
199.135	75	40.0347
201.688	75	39.7295
204.241	75	39.469
206.794	75	39.2832
209.347	75	39.0683
211.9	75	38.894
214.453	75	38.7544
217.006	75	38.7582
219.559	75	38.9415
222.112	75	39.1856
224.665	75	39.2861
227.218	75	39.198
229.771	75	38.8998
232.324	75	38.3876
234.877	75	37.7253
237.43	75	37.0152
239.983	75	36.0232
242.536	75	34.8852
245.089	75	33.8675
247.642	75	33.0199
250.195	75	32.432
252.748	75	31.8441
0	80	30.4647
2.553	80	30.8965
5.106	80	31.3594
7.659	80	31.8973
10.212	80	32.4438
12.765	80	33.0182
15.318	80	33.5585
17.87	80	34.1039
20.424	80	34.7313
22.977	80	35.4251
25.53	80	36.2459
28.083	80	37.0852
30.636	80	37.7533
33.189	80	38.1685
35.742	80	38.5421
38.295	80	38.8462
40.848	80	39.0409
43.401	80	39.1065
45.954	80	39.0436
48.507	80	38.8533
51.06	80	38.5971
53.613	80	38.4037
56.166	80	38.3773
58.719	80	38.4369
61.272	80	38.5449
63.825	80	38.6851
66.378	80	38.8676
68.931	80	39.1153
71.484	80	39.4735
74.037	80	39.966
76.59	80	40.5143
79.143	80	40.9452
81.696	80	41.1757
84.249	80	41.3311
86.802	80	41.3896
89.355	80	41.3489
91.908	80	41.2242
94.461	80	41.0314
97.014	80	40.6759
99.567	80	40.2488
102.12	80	39.946
104.673	80	39.7977
107.227	80	39.7245
109.779	80	39.7224
112.332	80	39.7526
114.886	80	39.8456
117.438	80	39.9976
119.991	80	40.2967
122.544	80	40.7437
125.097	80	41.191
127.651	80	41.5157
130.204	80	41.6952
132.757	80	41.7698
135.31	80	41.7384
137.863	80	41.6129
140.416	80	41.4106
142.969	80	41.1627
145.522	80	40.7233
148.075	80	40.2197
150.628	80	39.8579
153.181	80	39.6811
155.734	80	39.5469
158.287	80	39.5135
160.84	80	39.4939
163.393	80	39.5431
165.946	80	39.6268
168.499	80	39.8133
171.052	80	40.1978
173.605	80	40.5593
176.158	80	40.7797
178.711	80	40.8877
181.264	80	40.8474
183.817	80	40.697
186.37	80	40.4891
188.923	80	40.243
191.476	80	39.9571
194.029	80	39.4359
196.582	80	38.8515
199.135	80	38.3369
201.688	80	38.0134
204.241	80	37.724
206.794	80	37.5287
209.347	80	37.3341
211.9	80	37.202
214.453	80	37.0949
217.006	80	37.1174
219.559	80	37.2771
222.112	80	37.3875
224.665	80	37.3784
227.218	80	37.2338
229.771	80	36.9273
232.324	80	36.4758
234.877	80	35.9254
237.43	80	35.3204
239.983	80	34.5832
242.536	80	33.6681
245.089	80	32.7968
247.642	80	32.0495
250.195	80	31.5184
252.748	80	30.9871
0	85	29.4522
2.553	85	29.8625
5.106	85	30.3042
7.659	85	30.8151
10.212	85	31.3223
12.765	85	31.8452
15.318	85	32.3381
17.87	85	32.832
20.424	85	33.3938
22.977	85	33.9881
25.53	85	34.7433
28.083	85	35.5386
30.636	85	36.1535
33.189	85	36.1703
35.742	85	36.3616
38.295	85	36.5978
40.848	85	36.8311
43.401	85	37.0535
45.954	85	37.2797
48.507	85	37.178
51.06	85	36.9312
53.613	85	36.8297
56.166	85	36.8219
58.719	85	36.8752
61.272	85	36.9645
63.825	85	37.0847
66.378	85	37.2436
68.931	85	37.4547
71.484	85	37.7421
74.037	85	38.1081
76.59	85	38.6867
79.143	85	39.0202
81.696	85	38.9315
84.249	85	38.9252
86.802	85	38.9478
89.355	85	38.9865
91.908	85	39.0584
94.461	85	39.1667
97.014	85	38.8872
99.567	85	38.4751
102.12	85	38.2402
104.673	85	38.1199
107.227	85	38.0463
109.779	85	38.0352
112.332	85	38.0538
114.886	85	38.1318
117.438	85	38.2566
119.991	85	38.4846
122.544	85	38.8053
125.097	85	39.4295
127.651	85	39.4856
130.204	85	39.3743
132.757	85	39.3212
135.31	85	39.2825
137.863	85	39.2578
140.416	85	39.2828
142.969	85	39.3678
145.522	85	38.933
148.075	85	38.4398
150.628	85	38.1605
153.181	85	38.0087
155.734	85	37.8769
158.287	85	37.8421
160.84	85	37.8178
163.393	85	37.8599
165.946	85	37.917
168.499	85	38.0519
171.052	85	38.2909
173.605	85	38.8231
176.158	85	38.7381
178.711	85	38.6086
181.264	85	38.4616
183.817	85	38.3136
186.37	85	38.2233
188.923	85	38.2159
191.476	85	38.2553
194.029	85	37.8188
196.582	85	37.2402
199.135	85	36.7785
201.688	85	36.4921
204.241	85	36.2208
206.794	85	36.0395
209.347	85	35.8566
211.9	85	35.7376
214.453	85	35.6303
217.006	85	35.6
219.559	85	35.7006
222.112	85	35.8658
224.665	85	35.6273
227.218	85	35.2718
229.771	85	34.9219
232.324	85	34.554
234.877	85	34.1599
237.43	85	33.8471
239.983	85	33.3081
242.536	85	32.3781
245.089	85	31.6014
247.642	85	30.9789
250.195	85	30.4929
252.748	85	30.0069

## Sheet: Fig.6f
Three-dimensional temperature nephogram of 10wt% AlN/ALSR composites
x(mm)	y(mm)	Temperature(︒C)
0	0	28.6626
2.553	0	28.8859
5.106	0	29.2372
7.659	0	29.7273
10.212	0	30.1451
12.765	0	30.5917
15.318	0	30.9498
17.867	0	31.3265
20.424	0	31.8123
22.977	0	32.2749
25.53	0	32.7315
28.083	0	33.1238
30.636	0	33.4634
33.189	0	33.7659
35.742	0	34.0115
38.295	0	34.231
40.848	0	34.4378
43.401	0	34.5752
45.954	0	34.6841
48.507	0	34.7841
51.06	0	34.8427
53.613	0	34.9013
56.166	0	34.9596
58.718	0	35.0358
61.271	0	35.096
63.825	0	35.1927
66.377	0	35.3111
68.931	0	35.4916
71.484	0	35.709
74.037	0	35.9153
76.59	0	36.1328
79.143	0	36.2711
81.696	0	36.3845
84.249	0	36.4931
86.802	0	36.5633
89.355	0	36.6291
91.908	0	36.6695
94.461	0	36.6685
97.014	0	36.6233
99.567	0	36.5576
102.12	0	36.4875
104.674	0	36.4155
107.23	0	36.3268
109.779	0	36.3198
112.333	0	36.3251
114.888	0	36.3798
117.438	0	36.4846
119.991	0	36.5919
122.544	0	36.7078
125.097	0	36.8255
127.651	0	36.89
130.204	0	36.9522
132.757	0	36.981
135.31	0	36.9877
137.863	0	36.9813
140.416	0	36.9656
142.969	0	36.8825
145.522	0	36.7825
148.075	0	36.6572
150.628	0	36.5318
153.181	0	36.3989
155.734	0	36.2416
158.286	0	36.201
160.841	0	36.1567
163.394	0	36.1798
165.946	0	36.1771
168.499	0	36.2188
171.052	0	36.2672
173.605	0	36.309
176.158	0	36.3161
178.711	0	36.3175
181.264	0	36.2563
183.817	0	36.1884
186.37	0	36.099
188.923	0	35.98
191.476	0	35.816
194.029	0	35.6379
196.582	0	35.4092
199.135	0	35.1743
201.686	0	34.9096
204.24	0	34.6543
206.794	0	34.4934
209.347	0	34.3277
211.9	0	34.2082
214.453	0	34.043
217.006	0	33.9135
219.559	0	33.8174
222.112	0	33.6812
224.665	0	33.5013
227.218	0	33.2854
229.771	0	33.0352
232.324	0	32.785
234.877	0	32.4775
237.43	0	32.1692
239.983	0	31.8608
242.536	0	31.3152
245.089	0	30.7723
247.642	0	30.2344
250.195	0	29.747
252.748	0	29.4819
0	5	29.3556
2.553	5	29.6778
5.106	5	30.0367
7.659	5	30.468
10.212	5	30.9051
12.765	5	31.3308
15.318	5	31.7472
17.867	5	32.1509
20.424	5	32.6128
22.977	5	33.091
25.53	5	33.7081
28.083	5	34.3414
30.636	5	34.7728
33.189	5	34.9224
35.742	5	35.1968
38.295	5	35.4544
40.848	5	35.7196
43.401	5	35.9406
45.954	5	36.1565
48.507	5	36.1161
51.06	5	36.0224
53.613	5	35.9793
56.166	5	36.0384
58.718	5	36.1049
61.271	5	36.1854
63.825	5	36.291
66.377	5	36.4139
68.931	5	36.5823
71.484	5	36.8048
74.037	5	37.1064
76.59	5	37.5258
79.143	5	37.874
81.696	5	37.8992
84.249	5	38.0119
86.802	5	38.0794
89.355	5	38.164
91.908	5	38.2416
94.461	5	38.3495
97.014	5	38.1891
99.567	5	37.9378
102.12	5	37.7124
104.674	5	37.5837
107.23	5	37.5198
109.779	5	37.5142
112.333	5	37.5195
114.888	5	37.5601
117.438	5	37.6338
119.991	5	37.7665
122.544	5	38.0386
125.097	5	38.2716
127.651	5	38.514
130.204	5	38.4696
132.757	5	38.5226
135.31	5	38.5098
137.863	5	38.5424
140.416	5	38.5662
142.969	5	38.6371
145.522	5	38.3436
148.075	5	38.0122
150.628	5	37.7042
153.181	5	37.5591
155.734	5	37.4307
158.286	5	37.3809
160.841	5	37.3293
163.394	5	37.3265
165.946	5	37.3227
168.499	5	37.4014
171.052	5	37.6145
173.605	5	37.8201
176.158	5	37.8392
178.711	5	37.7389
181.264	5	37.711
183.817	5	37.6367
186.37	5	37.5733
188.923	5	37.553
191.476	5	37.5618
194.029	5	37.0476
196.582	5	36.6064
199.135	5	36.2073
201.686	5	35.9507
204.24	5	35.715
206.794	5	35.5346
209.347	5	35.3448
211.9	5	35.2031
214.453	5	35.0483
217.006	5	34.985
219.559	5	34.9763
222.112	5	34.9876
224.665	5	34.7674
227.218	5	34.5897
229.771	5	34.3004
232.324	5	34.0225
234.877	5	33.8034
237.43	5	33.5888
239.983	5	33.0578
242.536	5	32.2583
245.089	5	31.5872
247.642	5	31.07
250.195	5	30.6298
252.748	5	30.2716
0	10	30.2155
2.553	10	30.5613
5.106	10	30.9382
7.659	10	31.3868
10.212	10	31.8537
12.765	10	32.3132
15.318	10	32.757
17.867	10	33.187
20.424	10	33.6815
22.977	10	34.2124
25.53	10	34.8822
28.083	10	35.5972
30.636	10	36.2087
33.189	10	36.5231
35.742	10	36.8329
38.295	10	37.1575
40.848	10	37.4246
43.401	10	37.5387
45.954	10	37.6733
48.507	10	37.487
51.06	10	37.3809
53.613	10	37.3175
56.166	10	37.3518
58.718	10	37.4133
61.271	10	37.499
63.825	10	37.6099
66.377	10	37.7391
68.931	10	37.9208
71.484	10	38.1812
74.037	10	38.5331
76.59	10	38.9799
79.143	10	39.4784
81.696	10	39.6628
84.249	10	39.8369
86.802	10	39.9444
89.355	10	40.0048
91.908	10	40.0365
94.461	10	40.0295
97.014	10	39.7337
99.567	10	39.4092
102.12	10	39.1645
104.674	10	39.0206
107.23	10	38.9457
109.779	10	38.9347
112.333	10	38.9358
114.888	10	38.9723
117.438	10	39.0525
119.991	10	39.2147
122.544	10	39.5169
125.097	10	39.8686
127.651	10	40.2358
130.204	10	40.3086
132.757	10	40.3873
135.31	10	40.4289
137.863	10	40.3809
140.416	10	40.3516
142.969	10	40.2757
145.522	10	39.8579
148.075	10	39.4868
150.628	10	39.1558
153.181	10	38.9871
155.734	10	38.8452
158.286	10	38.7839
160.841	10	38.7234
163.394	10	38.7116
165.946	10	38.7138
168.499	10	38.8207
171.052	10	39.054
173.605	10	39.3582
176.158	10	39.5399
178.711	10	39.5737
181.264	10	39.5538
183.817	10	39.4799
186.37	10	39.3666
188.923	10	39.2383
191.476	10	39.0704
194.029	10	38.4696
196.582	10	37.9915
199.135	10	37.5569
201.686	10	37.2548
204.24	10	36.9934
206.794	10	36.7896
209.347	10	36.5794
211.9	10	36.4157
214.453	10	36.2585
217.006	10	36.2118
219.559	10	36.2234
222.112	10	36.3359
224.665	10	36.2751
227.218	10	36.1321
229.771	10	35.8582
232.324	10	35.5547
234.877	10	35.1834
237.43	10	34.8561
239.983	10	34.2247
242.536	10	33.3587
245.089	10	32.6217
247.642	10	32.0503
250.195	10	31.5709
252.748	10	31.1733
0	15	31.177
2.553	15	31.5579
5.106	15	31.9814
7.659	15	32.5007
10.212	15	33.0448
12.765	15	33.5664
15.318	15	34.0342
17.867	15	34.4617
20.424	15	34.9426
22.977	15	35.4843
25.53	15	36.2103
28.083	15	36.9987
30.636	15	37.7236
33.189	15	38.2111
35.742	15	38.7096
38.295	15	39.1394
40.848	15	39.4522
43.401	15	39.4044
45.954	15	39.31
48.507	15	39.1065
51.06	15	38.9373
53.613	15	38.8327
56.166	15	38.8702
58.718	15	38.9602
61.271	15	39.0689
63.825	15	39.1792
66.377	15	39.2852
68.931	15	39.4364
71.484	15	39.6861
74.037	15	40.0791
76.59	15	40.5997
79.143	15	41.1896
81.696	15	41.5357
84.249	15	41.899
86.802	15	42.1038
89.355	15	42.1621
91.908	15	42.0524
94.461	15	41.8085
97.014	15	41.4195
99.567	15	41.0937
102.12	15	40.8246
104.674	15	40.6663
107.23	15	40.6096
109.779	15	40.6073
112.333	15	40.5967
114.888	15	40.5986
117.438	15	40.6404
119.991	15	40.7796
122.544	15	41.132
125.097	15	41.539
127.651	15	41.9793
130.204	15	42.2683
132.757	15	42.5304
135.31	15	42.6302
137.863	15	42.5503
140.416	15	42.3404
142.969	15	42.0253
145.522	15	41.5511
148.075	15	41.1716
150.628	15	40.8073
153.181	15	40.6246
155.734	15	40.4978
158.286	15	40.4353
160.841	15	40.3531
163.394	15	40.2972
165.946	15	40.2609
168.499	15	40.3633
171.052	15	40.6471
173.605	15	40.9936
176.158	15	41.3085
178.711	15	41.5533
181.264	15	41.6703
183.817	15	41.6403
186.37	15	41.4476
188.923	15	41.1243
191.476	15	40.7173
194.029	15	40.1143
196.582	15	39.585
199.135	15	39.0946
201.686	15	38.7707
204.24	15	38.5075
206.794	15	38.2869
209.347	15	38.0402
211.9	15	37.8151
214.453	15	37.6104
217.006	15	37.5572
219.559	15	37.5913
222.112	15	37.7386
224.665	15	37.8373
227.218	15	37.9235
229.771	15	37.6581
232.324	15	37.3412
234.877	15	36.8342
237.43	15	36.3575
239.983	15	35.5331
242.536	15	34.5568
245.089	15	33.6907
247.642	15	33.0389
250.195	15	32.4989
252.748	15	32.069
0	20	32.1565
2.553	20	32.6406
5.106	20	33.1886
7.659	20	33.8975
10.212	20	34.6928
12.765	20	35.4124
15.318	20	35.8716
17.867	20	36.1487
20.424	20	36.3946
22.977	20	36.7593
25.53	20	37.3836
28.083	20	38.0692
30.636	20	38.6541
33.189	20	39.0397
35.742	20	39.5006
38.295	20	40.0085
40.848	20	40.4484
43.401	20	40.4855
45.954	20	40.4625
48.507	20	40.4506
51.06	20	40.3878
53.613	20	40.4017
56.166	20	40.604
58.718	20	40.9176
61.271	20	41.1695
63.825	20	41.2652
66.377	20	41.1998
68.931	20	41.0941
71.484	20	41.1535
74.037	20	41.4029
76.59	20	41.7974
79.143	20	42.2552
81.696	20	42.556
84.249	20	42.8526
86.802	20	43.1374
89.355	20	43.3004
91.908	20	43.2734
94.461	20	43.1045
97.014	20	42.9117
99.567	20	42.7291
102.12	20	42.5634
104.674	20	42.5324
107.23	20	42.6836
109.779	20	42.7969
112.333	20	42.7512
114.888	20	42.553
117.438	20	42.332
119.991	20	42.2745
122.544	20	42.4763
125.097	20	42.7278
127.651	20	43.0486
130.204	20	43.2855
132.757	20	43.5205
135.31	20	43.7033
137.863	20	43.7177
140.416	20	43.588
142.969	20	43.3736
145.522	20	43.1102
148.075	20	42.8321
150.628	20	42.5536
153.181	20	42.5026
155.734	20	42.5817
158.286	20	42.6055
160.841	20	42.4554
163.394	20	42.1739
165.946	20	41.8906
168.499	20	41.7952
171.052	20	41.9291
173.605	20	42.1124
176.158	20	42.3339
178.711	20	42.5247
181.264	20	42.6686
183.817	20	42.7182
186.37	20	42.6175
188.923	20	42.3786
191.476	20	42.0883
194.029	20	41.6831
196.582	20	41.1899
199.135	20	40.7421
201.686	20	40.5466
204.24	20	40.4515
206.794	20	40.2902
209.347	20	39.9526
211.9	20	39.4738
214.453	20	39.025
217.006	20	38.7635
219.559	20	38.6105
222.112	20	38.5941
224.665	20	38.5978
227.218	20	38.6121
229.771	20	38.3606
232.324	20	38.0827
234.877	20	37.6976
237.43	20	37.3087
239.983	20	36.5621
242.536	20	35.5698
245.089	20	34.6354
247.642	20	33.9065
250.195	20	33.3075
252.748	20	32.8202
0	25	33.2759
2.553	25	33.8023
5.106	25	34.4944
7.659	25	35.605
10.212	25	37.2463
12.765	25	39.2584
15.318	25	39.3085
17.867	25	39.3108
20.424	25	38.0329
22.977	25	37.9487
25.53	25	38.2524
28.083	25	38.6493
30.636	25	39.123
33.189	25	39.6384
35.742	25	40.2176
38.295	25	41.3194
40.848	25	42.6703
43.401	25	43.0609
45.954	25	42.5682
48.507	25	42.1337
51.06	25	41.9671
53.613	25	42.0466
56.166	25	42.6245
58.718	25	44.7466
61.271	25	44.9898
63.825	25	44.9993
66.377	25	44.9564
68.931	25	42.8907
71.484	25	42.5324
74.037	25	42.4579
76.59	25	42.5757
79.143	25	42.8672
81.696	25	43.2134
84.249	25	43.5935
86.802	25	44.2413
89.355	25	44.9281
91.908	25	45.635
94.461	25	45.6714
97.014	25	45.1755
99.567	25	44.8
102.12	25	44.4765
104.674	25	44.6615
107.23	25	46.5826
109.779	25	46.6224
112.333	25	46.6119
114.888	25	45.5627
117.438	25	44.1125
119.991	25	43.6736
122.544	25	43.558
125.097	25	43.5122
127.651	25	43.728
130.204	25	43.9547
132.757	25	44.3652
135.31	25	44.8976
137.863	25	45.5842
140.416	25	46.186
142.969	25	45.8438
145.522	25	45.2565
148.075	25	44.8037
150.628	25	44.3509
153.181	25	44.6744
155.734	25	46.3608
158.286	25	46.3836
160.841	25	46.3547
163.394	25	44.5804
165.946	25	43.5891
168.499	25	43.1083
171.052	25	42.9587
173.605	25	42.8562
176.158	25	43.0048
178.711	25	43.1779
181.264	25	43.6203
183.817	25	44.1808
186.37	25	44.9797
188.923	25	45.0697
191.476	25	44.4248
194.029	25	43.6923
196.582	25	42.9676
199.135	25	42.4322
201.686	25	42.639
204.24	25	43.8504
206.794	25	43.8466
209.347	25	43.7918
211.9	25	41.5815
214.453	25	40.5282
217.006	25	39.9044
219.559	25	39.4577
222.112	25	39.1472
224.665	25	38.985
227.218	25	38.8783
229.771	25	38.8246
232.324	25	38.7708
234.877	25	38.2778
237.43	25	37.7774
239.983	25	37.2771
242.536	25	36.3541
245.089	25	35.4507
247.642	25	34.638
250.195	25	34.0092
252.748	25	33.5421
0	30	33.9951
2.553	30	34.6247
5.106	30	35.4382
7.659	30	36.7528
10.212	30	38.8139
12.765	30	39.5583
15.318	30	39.5624
17.867	30	39.5629
20.424	30	38.9684
22.977	30	38.7327
25.53	30	38.9075
28.083	30	39.2022
30.636	30	39.7433
33.189	30	40.4755
35.742	30	41.4915
38.295	30	42.7699
40.848	30	43.6459
43.401	30	43.6477
45.954	30	43.6492
48.507	30	43.5799
51.06	30	43.1799
53.613	30	43.0744
56.166	30	43.8289
58.718	30	45.2027
61.271	30	45.2737
63.825	30	45.2742
66.377	30	45.2717
68.931	30	43.9907
71.484	30	43.4757
74.037	30	43.2988
76.59	30	43.3482
79.143	30	43.7383
81.696	30	44.2355
84.249	30	44.825
86.802	30	46.1937
89.355	30	47.0485
91.908	30	47.0467
94.461	30	47.0465
97.014	30	46.8061
99.567	30	46.2874
102.12	30	45.7308
104.674	30	45.8791
107.23	30	46.8988
109.779	30	46.9008
112.333	30	46.9
114.888	30	46.5593
117.438	30	45.2235
119.991	30	44.6317
122.544	30	44.4222
125.097	30	44.2953
127.651	30	44.6037
130.204	30	44.9304
132.757	30	45.727
135.31	30	46.8404
137.863	30	47.3192
140.416	30	47.317
142.969	30	47.3172
145.522	30	46.8846
148.075	30	46.2361
150.628	30	45.4761
153.181	30	45.8853
155.734	30	46.6557
158.286	30	46.6568
160.841	30	46.6546
163.394	30	45.9311
165.946	30	44.6734
168.499	30	44.0281
171.052	30	43.7747
173.605	30	43.5943
176.158	30	43.8021
178.711	30	44.0701
181.264	30	45.0237
183.817	30	45.9775
186.37	30	46.1983
188.923	30	46.1972
191.476	30	46.1973
194.029	30	45.3907
196.582	30	44.3236
199.135	30	43.4355
201.686	30	43.7293
204.24	30	44.1054
206.794	30	44.1046
209.347	30	44.1003
211.9	30	42.8475
214.453	30	41.5197
217.006	30	40.7336
219.559	30	40.1681
222.112	30	39.8068
224.665	30	39.6674
227.218	30	39.9569
229.771	30	40.6567
232.324	30	41.356
234.877	30	41.3804
237.43	30	41.3802
239.983	30	41.3544
242.536	30	38.6874
245.089	30	36.3123
247.642	30	35.3043
250.195	30	34.5578
252.748	30	34.0138
0	35	34.4689
2.553	35	35.114
5.106	35	35.9251
7.659	35	37.1729
10.212	35	38.9771
12.765	35	39.5823
15.318	35	39.5858
17.867	35	39.5864
20.424	35	39.2549
22.977	35	39.1586
25.53	35	39.3951
28.083	35	39.7456
30.636	35	40.3838
33.189	35	41.2252
35.742	35	42.3754
38.295	35	43.5177
40.848	35	43.6526
43.401	35	43.6544
45.954	35	43.6547
48.507	35	43.5063
51.06	35	43.4048
53.613	35	43.5386
56.166	35	44.1639
58.718	35	45.2433
61.271	35	45.2967
63.825	35	45.2973
66.377	35	45.2953
68.931	35	44.3934
71.484	35	44.0062
74.037	35	43.9046
76.59	35	44.0125
79.143	35	44.5897
81.696	35	45.3124
84.249	35	46.3391
86.802	35	47.0665
89.355	35	47.0625
91.908	35	47.0601
94.461	35	46.9679
97.014	35	46.2677
99.567	35	46.0371
102.12	35	45.9038
104.674	35	46.1731
107.23	35	46.9215
109.779	35	46.9231
112.333	35	46.9225
114.888	35	46.6826
117.438	35	45.6695
119.991	35	45.1838
122.544	35	45.0389
125.097	35	44.9676
127.651	35	45.4695
130.204	35	45.9912
132.757	35	46.7568
135.31	35	47.3408
137.863	35	47.335
140.416	35	47.3319
142.969	35	47.08
145.522	35	46.3351
148.075	35	46.0662
150.628	35	45.7972
153.181	35	46.1384
155.734	35	46.6776
158.286	35	46.6784
160.841	35	46.6767
163.394	35	46.1422
165.946	35	45.1265
168.499	35	44.5606
171.052	35	44.3436
173.605	35	44.2085
176.158	35	44.5086
178.711	35	44.8533
181.264	35	45.7576
183.817	35	46.2204
186.37	35	46.217
188.923	35	46.2135
191.476	35	45.6759
194.029	35	44.7582
196.582	35	44.1722
199.135	35	43.7395
201.686	35	43.899
204.24	35	44.1245
206.794	35	44.1236
209.347	35	44.1203
211.9	35	43.1187
214.453	35	41.9464
217.006	35	41.2138
219.559	35	40.6797
222.112	35	40.3791
224.665	35	40.3326
227.218	35	40.6149
229.771	35	41.2094
232.324	35	41.3966
234.877	35	41.3941
237.43	35	41.3916
239.983	35	40.1077
242.536	35	38.3146
245.089	35	36.7513
247.642	35	35.6402
250.195	35	34.8524
252.748	35	34.2806
0	40	34.7306
2.553	40	35.3699
5.106	40	36.1624
7.659	40	37.3541
10.212	40	39.0402
12.765	40	39.6007
15.318	40	39.6041
17.867	40	39.605
20.424	40	39.4164
22.977	40	39.4474
25.53	40	39.7817
28.083	40	40.231
30.636	40	41.0181
33.189	40	41.9648
35.742	40	43.1669
38.295	40	43.65
40.848	40	43.652
43.401	40	43.6539
45.954	40	43.4526
48.507	40	43.2082
51.06	40	43.3062
53.613	40	43.5867
56.166	40	44.237
58.718	40	45.2634
61.271	40	45.3131
63.825	40	45.3138
66.377	40	45.3124
68.931	40	44.6115
71.484	40	44.3514
74.037	40	44.3527
76.59	40	44.5566
79.143	40	45.239
81.696	40	46.0719
84.249	40	46.9027
86.802	40	47.0732
89.355	40	47.0733
91.908	40	47.0725
94.461	40	46.5182
97.014	40	45.8959
99.567	40	45.8196
102.12	40	45.8634
104.674	40	46.2174
107.23	40	46.9366
109.779	40	46.9382
112.333	40	46.9379
114.888	40	46.7399
117.438	40	45.9085
119.991	40	45.5302
122.544	40	45.475
125.097	40	45.4897
127.651	40	46.0927
130.204	40	46.7199
132.757	40	47.3454
135.31	40	47.3499
137.863	40	47.3489
140.416	40	47.3207
142.969	40	46.6384
145.522	40	45.9674
148.075	40	45.8865
150.628	40	45.8055
153.181	40	46.1847
155.734	40	46.6921
158.286	40	46.6928
160.841	40	46.6915
163.394	40	46.2339
165.946	40	45.3636
168.499	40	44.8925
171.052	40	44.7502
173.605	40	44.7031
176.158	40	45.1605
178.711	40	45.8092
181.264	40	46.2449
183.817	40	46.2404
186.37	40	46.2381
188.923	40	46.0107
191.476	40	45.0635
194.029	40	44.257
196.582	40	43.9321
199.135	40	43.7138
201.686	40	43.9174
204.24	40	44.136
206.794	40	44.1352
209.347	40	44.1323
211.9	40	43.2301
214.453	40	42.1656
217.006	40	41.5077
219.559	40	41.0389
222.112	40	40.8351
224.665	40	40.9185
227.218	40	41.1645
229.771	40	41.4316
232.324	40	41.4224
234.877	40	41.4203
237.43	40	40.8404
239.983	40	39.498
242.536	40	37.9745
245.089	40	36.5827
247.642	40	35.5849
250.195	40	34.8467
252.748	40	34.2937
0	45	34.8247
2.553	45	35.461
5.106	45	36.2459
7.659	45	37.4172
10.212	45	39.0645
12.765	45	39.611
15.318	45	39.6144
17.867	45	39.6157
20.424	45	39.5284
22.977	45	39.6705
25.53	45	40.1218
28.083	45	40.711
30.636	45	41.7839
33.189	45	42.9653
35.742	45	43.6358
38.295	45	43.6412
40.848	45	43.6442
43.401	45	43.5278
45.954	45	43.1938
48.507	45	42.9558
51.06	45	43.1609
53.613	45	43.5276
56.166	45	44.2218
58.718	45	45.27
61.271	45	45.3203
63.825	45	45.3212
66.377	45	45.3202
68.931	45	44.7516
71.484	45	44.6075
74.037	45	44.7379
76.59	45	45.0977
79.143	45	45.8208
81.696	45	46.6595
84.249	45	47.0712
86.802	45	47.072
89.355	45	47.0726
91.908	45	46.6267
94.461	45	46.0032
97.014	45	45.565
99.567	45	45.6071
102.12	45	45.7541
104.674	45	46.1829
107.23	45	46.9419
109.779	45	46.9437
112.333	45	46.9436
114.888	45	46.7695
117.438	45	46.0531
119.991	45	45.7672
122.544	45	45.8167
125.097	45	45.9386
127.651	45	46.5439
130.204	45	47.1702
132.757	45	47.3533
135.31	45	47.3534
137.863	45	47.3529
140.416	45	46.8628
142.969	45	46.2898
145.522	45	45.7037
148.075	45	45.7161
150.628	45	45.7285
153.181	45	46.1629
155.734	45	46.6968
158.286	45	46.6976
160.841	45	46.6966
163.394	45	46.279
165.946	45	45.4948
168.499	45	45.1031
171.052	45	45.0476
173.605	45	45.0878
176.158	45	45.6463
178.711	45	46.201
181.264	45	46.2524
183.817	45	46.2504
186.37	45	46.2492
188.923	45	45.4153
191.476	45	44.5888
194.029	45	43.8944
196.582	45	43.7036
199.135	45	43.6069
201.686	45	43.8882
204.24	45	44.1381
206.794	45	44.1376
209.347	45	44.1349
211.9	45	43.2769
214.453	45	42.2714
217.006	45	41.671
219.559	45	41.2614
222.112	45	41.1294
224.665	45	41.3004
227.218	45	41.453
229.771	45	41.449
232.324	45	41.4449
234.877	45	41.2493
237.43	45	39.9528
239.983	45	38.6431
242.536	45	37.3223
245.089	45	36.1629
247.642	45	35.2994
250.195	45	34.6304
252.748	45	34.1104
0	50	34.7703
2.553	50	35.4091
5.106	50	36.1996
7.659	50	37.3851
10.212	50	39.057
12.765	50	39.612
15.318	50	39.6156
17.867	50	39.617
20.424	50	39.5987
22.977	50	39.837
25.53	50	40.4335
28.083	50	41.1808
30.636	50	42.4269
33.189	50	43.6225
35.742	50	43.6264
38.295	50	43.6292
40.848	50	43.6082
43.401	50	43.2737
45.954	50	42.9405
48.507	50	42.7136
51.06	50	42.9727
53.613	50	43.3945
56.166	50	44.146
58.718	50	45.2639
61.271	50	45.3172
63.825	50	45.3184
66.377	50	45.3176
68.931	50	44.8224
71.484	50	44.7865
74.037	50	45.1129
76.59	50	45.7662
79.143	50	46.5151
81.696	50	47.0592
84.249	50	47.0627
86.802	50	47.0639
89.355	50	46.842
91.908	50	46.0063
94.461	50	45.4505
97.014	50	45.1822
99.567	50	45.3287
102.12	50	45.5657
104.674	50	46.0864
107.23	50	46.9367
109.779	50	46.9388
112.333	50	46.939
114.888	50	46.7755
117.438	50	46.1239
119.991	50	45.9303
122.544	50	46.1857
125.097	50	46.5236
127.651	50	46.9855
130.204	50	47.3488
132.757	50	47.3502
135.31	50	47.3504
137.863	50	47.0002
140.416	50	46.2446
142.969	50	45.7617
145.522	50	45.3482
148.075	50	45.455
150.628	50	45.5618
153.181	50	46.0867
155.734	50	46.6912
158.286	50	46.6923
160.841	50	46.6914
163.394	50	46.2871
165.946	50	45.5449
168.499	50	45.229
171.052	50	45.2983
173.605	50	45.4455
176.158	50	46.0327
178.711	50	46.2537
181.264	50	46.253
183.817	50	46.2522
186.37	50	45.5623
188.923	50	44.6842
191.476	50	44.0405
194.029	50	43.5187
196.582	50	43.4334
199.135	50	43.4409
201.686	50	43.8258
204.24	50	44.1307
206.794	50	44.1304
209.347	50	44.1278
211.9	50	43.2737
214.453	50	42.2885
217.006	50	41.7309
219.559	50	41.3742
222.112	50	41.2684
224.665	50	41.4372
227.218	50	41.466
229.771	50	41.4638
232.324	50	41.4617
234.877	50	40.2721
237.43	50	38.8919
239.983	50	37.5112
242.536	50	36.5353
245.089	50	35.6433
247.642	50	34.8968
250.195	50	34.2964
252.748	50	33.8113
0	55	34.5586
2.553	55	35.1969
5.106	55	36.0008
7.659	55	37.2358
10.212	55	39.01
12.765	55	39.6035
15.318	55	39.6074
17.867	55	39.6092
20.424	55	39.6064
22.977	55	39.9239
25.53	55	40.7659
28.083	55	41.7895
30.636	55	43.2237
33.189	55	43.6018
35.742	55	43.6074
38.295	55	43.6131
40.848	55	43.1151
43.401	55	42.8332
45.954	55	42.5431
48.507	55	42.3518
51.06	55	42.6602
53.613	55	43.1448
56.166	55	43.9863
58.718	55	45.2446
61.271	55	45.3044
63.825	55	45.3056
66.377	55	45.3053
68.931	55	44.7668
71.484	55	44.7959
74.037	55	45.2692
76.59	55	46.138
79.143	55	46.9903
81.696	55	47.0476
84.249	55	47.0493
86.802	55	47.0521
89.355	55	46.1228
91.908	55	45.3554
94.461	55	44.8716
97.014	55	44.7055
99.567	55	44.945
102.12	55	45.2729
104.674	55	45.9135
107.23	55	46.9219
109.779	55	46.9242
112.333	55	46.9245
114.888	55	46.7479
117.438	55	46.0665
119.991	55	45.9408
122.544	55	46.3633
125.097	55	46.8923
127.651	55	47.3409
130.204	55	47.3419
132.757	55	47.3419
135.31	55	47.1957
137.863	55	46.3778
140.416	55	45.563
142.969	55	45.1762
145.522	55	44.9001
148.075	55	45.0949
150.628	55	45.2898
153.181	55	45.9449
155.734	55	46.676
158.286	55	46.6775
160.841	55	46.6767
163.394	55	46.2447
165.946	55	45.4825
168.499	55	45.2618
171.052	55	45.5659
173.605	55	45.9784
176.158	55	46.2472
178.711	55	46.2489
181.264	55	46.2487
183.817	55	45.8379
186.37	55	44.7503
188.923	55	43.9161
191.476	55	43.4464
194.029	55	43.0807
196.582	55	43.0873
199.135	55	43.1955
201.686	55	43.7217
204.24	55	44.1146
206.794	55	44.1145
209.347	55	44.1119
211.9	55	43.2062
214.453	55	42.2054
217.006	55	41.7344
219.559	55	41.5105
222.112	55	41.3954
224.665	55	41.4741
227.218	55	41.4712
229.771	55	41.4686
232.324	55	40.7243
234.877	55	39.4292
237.43	55	38.1312
239.983	55	36.8302
242.536	55	35.9589
245.089	55	35.1609
247.642	55	34.4835
250.195	55	33.9274
252.748	55	33.4735
0	60	34.1265
2.553	60	34.7662
5.106	60	35.5843
7.659	60	36.8867
10.212	60	38.8817
12.765	60	39.5869
15.318	60	39.5915
17.867	60	39.5931
20.424	60	39.4548
22.977	60	39.7601
25.53	60	41.1631
28.083	60	42.9642
30.636	60	43.5735
33.189	60	43.5778
35.742	60	43.5829
38.295	60	43.1756
40.848	60	42.3385
43.401	60	41.9949
45.954	60	41.8513
48.507	60	41.7957
51.06	60	42.152
53.613	60	42.7084
56.166	60	43.6707
58.718	60	45.2072
61.271	60	45.2839
63.825	60	45.2853
66.377	60	45.2838
68.931	60	44.4544
71.484	60	44.3934
74.037	60	45.0672
76.59	60	46.5356
79.143	60	47.0325
81.696	60	47.0326
84.249	60	47.0325
86.802	60	46.1238
89.355	60	44.9183
91.908	60	44.4253
94.461	60	44.1369
97.014	60	44.0672
99.567	60	44.3932
102.12	60	44.8056
104.674	60	45.5969
107.23	60	46.8989
109.779	60	46.9023
112.333	60	46.9026
114.888	60	46.6523
117.438	60	45.7429
119.991	60	45.5665
122.544	60	46.3062
125.097	60	47.1963
127.651	60	47.329
130.204	60	47.3289
132.757	60	47.3306
135.31	60	46.6347
137.863	60	45.6461
140.416	60	44.8755
142.969	60	44.5411
145.522	60	44.3283
148.075	60	44.5898
150.628	60	44.8513
153.181	60	45.6776
155.734	60	46.6535
158.286	60	46.6558
160.841	60	46.6546
163.394	60	46.0845
165.946	60	45.1588
168.499	60	44.9771
171.052	60	45.6473
173.605	60	46.2382
176.158	60	46.2386
178.711	60	46.2388
181.264	60	45.7979
183.817	60	44.962
186.37	60	43.9605
188.923	60	43.199
191.476	60	42.8232
194.029	60	42.5451
196.582	60	42.6169
199.135	60	42.8117
201.686	60	43.53
204.24	60	44.0922
206.794	60	44.0925
209.347	60	44.0893
211.9	60	42.9888
214.453	60	41.8757
217.006	60	41.5139
219.559	60	41.5053
222.112	60	41.473
224.665	60	41.4713
227.218	60	41.4695
229.771	60	40.9017
232.324	60	39.8644
234.877	60	38.6916
237.43	60	37.4988
239.983	60	36.2859
242.536	60	35.4743
245.089	60	34.7265
247.642	60	34.0816
250.195	60	33.5471
252.748	60	33.1064
0	65	33.465
2.553	65	34.013
5.106	65	34.7286
7.659	65	35.8801
10.212	65	37.6049
12.765	65	39.5678
15.318	65	39.574
17.867	65	39.5764
20.424	65	38.6617
22.977	65	38.9375
25.53	65	40.0712
28.083	65	42.0979
30.636	65	42.3214
33.189	65	42.8056
35.742	65	42.5897
38.295	65	41.6246
40.848	65	41.2048
43.401	65	41.0621
45.954	65	41.0334
48.507	65	41.0598
51.06	65	41.3438
53.613	65	41.8057
56.166	65	42.6295
58.718	65	45.0564
61.271	65	45.2625
63.825	65	45.2645
66.377	65	45.2641
68.931	65	43.3933
71.484	65	43.2665
74.037	65	43.4811
76.59	65	44.0163
79.143	65	44.1802
81.696	65	44.2484
84.249	65	44.2783
86.802	65	43.931
89.355	65	43.6091
91.908	65	43.4196
94.461	65	43.3031
97.014	65	43.2646
99.567	65	43.5219
102.12	65	43.8438
104.674	65	44.5154
107.23	65	46.8768
109.779	65	46.8804
112.333	65	46.8805
114.888	65	45.9353
117.438	65	44.6704
119.991	65	44.5172
122.544	65	44.9685
125.097	65	45.6381
127.651	65	46.5719
130.204	65	46.9733
132.757	65	46.5074
135.31	65	45.1544
137.863	65	44.359
140.416	65	43.9601
142.969	65	43.7361
145.522	65	43.562
148.075	65	43.7349
150.628	65	43.9079
153.181	65	44.6097
155.734	65	46.6304
158.286	65	46.6342
160.841	65	46.6319
163.394	65	44.9516
165.946	65	44.1024
168.499	65	43.9216
171.052	65	44.351
173.605	65	45.2509
176.158	65	45.6397
178.711	65	46.2291
181.264	65	44.8702
183.817	65	43.4604
186.37	65	42.8829
188.923	65	42.4088
191.476	65	42.0918
194.029	65	41.8418
196.582	65	41.8313
199.135	65	41.9375
201.686	65	42.5434
204.24	65	44.0703
206.794	65	44.0714
209.347	65	44.0659
211.9	65	41.868
214.453	65	40.8984
217.006	65	40.5699
219.559	65	40.5516
222.112	65	40.9645
224.665	65	41.2111
227.218	65	40.9063
229.771	65	39.6495
232.324	65	38.3574
234.877	65	37.5029
237.43	65	36.6514
239.983	65	35.8
242.536	65	35.0379
245.089	65	34.3183
247.642	65	33.6824
250.195	65	33.1568
252.748	65	32.7414
0	70	32.3853
2.553	70	32.891
5.106	70	33.4643
7.659	70	34.2114
10.212	70	35.0602
12.765	70	35.8334
15.318	70	36.3356
17.867	70	36.6703
20.424	70	37.0134
22.977	70	37.5188
25.53	70	38.2849
28.083	70	39.0502
30.636	70	39.5347
33.189	70	39.8864
35.742	70	40.1873
38.295	70	40.4026
40.848	70	40.4997
43.401	70	40.4138
45.954	70	40.3412
48.507	70	40.2526
51.06	70	40.273
53.613	70	40.3824
56.166	70	40.6986
58.718	70	41.1238
61.271	70	41.453
63.825	70	41.6003
66.377	70	41.576
68.931	70	41.5243
71.484	70	41.6574
74.037	70	41.9591
76.59	70	42.3816
79.143	70	42.6915
81.696	70	42.9018
84.249	70	43.065
86.802	70	43.0449
89.355	70	42.9409
91.908	70	42.7841
94.461	70	42.6362
97.014	70	42.428
99.567	70	42.3468
102.12	70	42.3334
104.674	70	42.4698
107.23	70	42.7935
109.779	70	43.0238
112.333	70	43.0581
114.888	70	42.9266
117.438	70	42.7976
119.991	70	42.8503
122.544	70	43.1448
125.097	70	43.4532
127.651	70	43.6487
130.204	70	43.8151
132.757	70	43.8658
135.31	70	43.7165
137.863	70	43.4535
140.416	70	43.2128
142.969	70	42.9927
145.522	70	42.7074
148.075	70	42.5347
150.628	70	42.3817
153.181	70	42.4843
155.734	70	42.7106
158.286	70	42.8283
160.841	70	42.7391
163.394	70	42.5051
165.946	70	42.2867
168.499	70	42.2788
171.052	70	42.4846
173.605	70	42.6668
176.158	70	42.7717
178.711	70	42.8708
181.264	70	42.7282
183.817	70	42.4289
186.37	70	42.0422
188.923	70	41.7773
191.476	70	41.4706
194.029	70	41.0697
196.582	70	40.7286
199.135	70	40.4421
201.686	70	40.4276
204.24	70	40.4802
206.794	70	40.4098
209.347	70	40.1223
211.9	70	39.6707
214.453	70	39.2654
217.006	70	39.0486
219.559	70	38.9345
222.112	70	38.8626
224.665	70	38.8075
227.218	70	38.7185
229.771	70	38.2147
232.324	70	37.6916
234.877	70	37.2067
237.43	70	36.7329
239.983	70	35.8605
242.536	70	34.8481
245.089	70	33.927
247.642	70	33.2392
250.195	70	32.6829
252.748	70	32.2297
0	75	31.4237
2.553	75	31.8192
5.106	75	32.2619
7.659	75	32.811
10.212	75	33.392
12.765	75	33.9535
15.318	75	34.4585
17.867	75	34.9247
20.424	75	35.4514
22.977	75	36.0456
25.53	75	36.8105
28.083	75	37.6225
30.636	75	38.3366
33.189	75	38.788
35.742	75	39.2078
38.295	75	39.5179
40.848	75	39.6946
43.401	75	39.5788
45.954	75	39.431
48.507	75	39.1917
51.06	75	39.0326
53.613	75	38.9481
56.166	75	39.0249
58.718	75	39.1601
61.271	75	39.3084
63.825	75	39.4521
66.377	75	39.5851
68.931	75	39.7619
71.484	75	40.0332
74.037	75	40.4321
76.59	75	40.9452
79.143	75	41.4915
81.696	75	41.7788
84.249	75	42.0704
86.802	75	42.1546
89.355	75	42.1043
91.908	75	41.9299
94.461	75	41.6652
97.014	75	41.2795
99.567	75	40.993
102.12	75	40.7762
104.674	75	40.6857
107.23	75	40.7107
109.779	75	40.7774
112.333	75	40.8251
114.888	75	40.8769
117.438	75	40.971
119.991	75	41.1548
122.544	75	41.5306
125.097	75	41.9548
127.651	75	42.3649
130.204	75	42.5991
132.757	75	42.7777
135.31	75	42.7472
137.863	75	42.5565
140.416	75	42.2851
142.969	75	41.944
145.522	75	41.4644
148.075	75	41.1148
150.628	75	40.7852
153.181	75	40.6616
155.734	75	40.6001
158.286	75	40.5908
160.841	75	40.5508
163.394	75	40.5287
165.946	75	40.5238
168.499	75	40.6522
171.052	75	40.9416
173.605	75	41.2841
176.158	75	41.5497
178.711	75	41.7311
181.264	75	41.7283
183.817	75	41.5603
186.37	75	41.2506
188.923	75	40.8849
191.476	75	40.4562
194.029	75	39.861
196.582	75	39.3756
199.135	75	38.9355
201.686	75	38.6823
204.24	75	38.485
206.794	75	38.3158
209.347	75	38.1062
211.9	75	37.9069
214.453	75	37.7222
217.006	75	37.6764
219.559	75	37.7089
222.112	75	37.84
224.665	75	37.8966
227.218	75	37.9318
229.771	75	37.548
232.324	75	37.115
234.877	75	36.5359
237.43	75	36.0018
239.983	75	35.1216
242.536	75	34.1183
245.089	75	33.2362
247.642	75	32.5867
250.195	75	32.0577
252.748	75	31.6426
0	80	30.4763
2.553	80	30.8185
5.106	80	31.2005
7.659	80	31.6679
10.212	80	32.1574
12.765	80	32.642
15.318	80	33.1112
17.867	80	33.5676
20.424	80	34.0908
22.977	80	34.6507
25.53	80	35.3525
28.083	80	36.1272
30.636	80	36.8807
33.189	80	37.1366
35.742	80	37.3963
38.295	80	37.6722
40.848	80	37.8911
43.401	80	37.966
45.954	80	37.9071
48.507	80	37.6995
51.06	80	37.5644
53.613	80	37.4945
56.166	80	37.5316
58.718	80	37.6033
61.271	80	37.7034
63.825	80	37.8301
66.377	80	37.975
68.931	80	38.1725
71.484	80	38.4421
74.037	80	38.8157
76.59	80	39.2717
79.143	80	39.9526
81.696	80	40.0479
84.249	80	40.1565
86.802	80	40.2205
89.355	80	40.2411
91.908	80	40.2402
94.461	80	40.1255
97.014	80	39.7457
99.567	80	39.4303
102.12	80	39.2027
104.674	80	39.0867
107.23	80	39.0466
109.779	80	39.0707
112.333	80	39.1068
114.888	80	39.1769
117.438	80	39.2922
119.991	80	39.4801
122.544	80	39.8155
125.097	80	40.2345
127.651	80	40.7215
130.204	80	40.7315
132.757	80	40.7652
135.31	80	40.7478
137.863	80	40.6651
140.416	80	40.6068
142.969	80	40.3559
145.522	80	39.8803
148.075	80	39.529
150.628	80	39.2044
153.181	80	39.0555
155.734	80	38.937
158.286	80	38.8993
160.841	80	38.8618
163.394	80	38.8714
165.946	80	38.8933
168.499	80	39.0177
171.052	80	39.26
173.605	80	39.6418
176.158	80	39.8916
178.711	80	39.8606
181.264	80	39.7861
183.817	80	39.6516
186.37	80	39.4742
188.923	80	39.3514
191.476	80	38.9213
194.029	80	38.3565
196.582	80	37.8951
199.135	80	37.4777
201.686	80	37.1956
204.24	80	36.9583
206.794	80	36.7773
209.347	80	36.5881
211.9	80	36.4424
214.453	80	36.2996
217.006	80	36.2613
219.559	80	36.2752
222.112	80	36.4838
224.665	80	36.4395
227.218	80	36.2549
229.771	80	35.9114
232.324	80	35.5457
234.877	80	35.1716
237.43	80	34.8449
239.983	80	33.9213
242.536	80	33.0503
245.089	80	32.3124
247.642	80	31.7441
250.195	80	31.2689
252.748	80	30.8942
0	85	29.5743
2.553	85	29.9063
5.106	85	30.2751
7.659	85	30.7183
10.212	85	31.1705
12.765	85	31.6134
15.318	85	32.0467
17.867	85	32.4667
20.424	85	32.9446
22.977	85	33.438
25.53	85	34.081
28.083	85	34.7392
30.636	85	35.2195
33.189	85	35.445
35.742	85	35.5662
38.295	85	35.7457
40.848	85	35.9671
43.401	85	36.1089
45.954	85	36.2075
48.507	85	36.3177
51.06	85	36.2083
53.613	85	36.1532
56.166	85	36.2087
58.718	85	36.277
61.271	85	36.3631
63.825	85	36.4751
66.377	85	36.604
68.931	85	36.7773
71.484	85	36.9987
74.037	85	37.3237
76.59	85	37.7558
79.143	85	38.1166
81.696	85	38.27
84.249	85	38.1494
86.802	85	38.2014
89.355	85	38.2227
91.908	85	38.2963
94.461	85	38.2375
97.014	85	38.1804
99.567	85	37.9857
102.12	85	37.7709
104.674	85	37.6562
107.23	85	37.6124
109.779	85	37.628
112.333	85	37.6542
114.888	85	37.7142
117.438	85	37.8074
119.991	85	37.9521
122.544	85	38.2594
125.097	85	38.592
127.651	85	38.8216
130.204	85	38.8718
132.757	85	38.6956
135.31	85	38.6809
137.863	85	38.6061
140.416	85	38.6032
142.969	85	38.4875
145.522	85	40.9249
148.075	85	38.0706
150.628	85	37.7668
153.181	85	37.6278
155.734	85	37.5105
158.286	85	37.4725
160.841	85	37.4321
163.394	85	37.4391
165.946	85	37.4434
168.499	85	37.5294
171.052	85	37.7516
173.605	85	37.9649
176.158	85	38.0808
178.711	85	37.8758
181.264	85	37.7935
183.817	85	37.6332
186.37	85	37.5033
188.923	85	37.3867
191.476	85	37.194
194.029	85	36.9706
196.582	85	36.5399
199.135	85	36.1497
201.686	85	35.9
204.24	85	35.6752
206.794	85	35.5054
209.347	85	35.3258
211.9	85	35.1919
214.453	85	35.0428
217.006	85	34.9822
219.559	85	34.9746
222.112	85	34.9658
224.665	85	34.8793
227.218	85	34.5377
229.771	85	34.2408
232.324	85	33.8959
234.877	85	33.5152
237.43	85	33.1146
239.983	85	32.703
242.536	85	31.9907
245.089	85	31.3394
247.642	85	30.8347
250.195	85	30.3971
252.748	85	30.0419
0	90	28.7944
2.553	90	29.0867
5.106	90	29.4654
7.659	90	29.948
10.212	90	30.3818
12.765	90	30.8244
15.318	90	31.2088
17.867	90	31.5993
20.424	90	32.0778
22.977	90	32.5369
25.53	90	32.9961
28.083	90	33.407
30.636	90	33.7424
33.189	90	34.0348
35.742	90	34.2615
38.295	90	34.4597
40.848	90	34.6441
43.401	90	34.7671
45.954	90	34.8649
48.507	90	34.9536
51.06	90	34.9993
53.613	90	35.0503
56.166	90	35.1119
58.718	90	35.1827
61.271	90	35.2477
63.825	90	35.3476
66.377	90	35.4695
68.931	90	35.6456
71.484	90	35.8499
74.037	90	36.0493
76.59	90	36.2533
79.143	90	36.3859
81.696	90	36.4961
84.249	90	36.5997
86.802	90	36.6504
89.355	90	36.6975
91.908	90	36.7236
94.461	90	36.7137
97.014	90	36.6657
99.567	90	36.597
102.12	90	36.5239
104.674	90	36.4658
107.23	90	36.4035
109.779	90	36.4119
112.333	90	36.4331
114.888	90	36.5007
117.438	90	36.61
119.991	90	36.7247
122.544	90	36.8448
125.097	90	36.966
127.651	90	37.0258
130.204	90	37.083
132.757	90	37.1002
135.31	90	37.0907
137.863	90	37.0687
140.416	90	37.0378
142.969	90	36.9454
145.522	90	36.8374
148.075	90	36.7003
150.628	90	36.5632
153.181	90	36.4437
155.734	90	36.3057
158.286	90	36.2713
160.841	90	36.2341
163.394	90	36.259
165.946	90	36.2586
168.499	90	36.2951
171.052	90	36.3398
173.605	90	36.3763
176.158	90	36.3685
178.711	90	36.3545
181.264	90	36.273
183.817	90	36.1853
186.37	90	36.0779
188.923	90	35.9419
191.476	90	35.7622
194.029	90	35.5691
196.582	90	35.3283
199.135	90	35.0879
201.686	90	34.8443
204.24	90	34.6081
206.794	90	34.4527
209.347	90	34.2903
211.9	90	34.1762
214.453	90	34.0171
217.006	90	33.8848
219.559	90	33.7745
222.112	90	33.626
224.665	90	33.436
227.218	90	33.2038
229.771	90	32.9315
232.324	90	32.6591
234.877	90	32.3067
237.43	90	31.9529
239.983	90	31.599
242.536	90	31.0678
245.089	90	30.5395
247.642	90	30.0213
250.195	90	29.5494
252.748	90	29.228

## Sheet: Fig.7
Variation of output voltage
Time(min)	Output Voltage(kV)
2	97
4	97
6	98
8	98
10	98
12	98
14	98
16	98
18	100
20	100
22	100
24	100
26	100
28	100
30	100
32	100
34	101
36	101
38	101
40	102
42	102
44	102
46	102
48	102
50	102
52	102
54	104
56	104
58	104
60	104
